# Supplementary material for: Optimal dynamic pricing for public transportation considering consumer social learning
Source: PLoS One. 2024 Jan 31;19(1):e0296263. doi: 10.1371/journal.pone.0296263 (PMC10830017; doi:10.1371/journal.pone.0296263)
Supplement: S1 Dataset — (ZIP) [file pone.0296263.s002.zip]

Archive with 14 entries (14 files):
- data/Baseline without SL.xlsx
- data/Benchmark has SL.xlsx
- data/Bus perception sensitivity analysis standard deviation with SL.xlsx
- data/Bus perception sensitivity analysis standard deviation without SL.xlsx
- data/Bus perception sensitivity analysis with SL.xlsx
- data/Consumer public travel survey.xlsx
- data/Metro perceptual sensitivity analysis standard deviation has SL.xlsx
- data/Metro Perceptual Sensitivity Analysis Standard Deviation without SL.xlsx
- data/Metro perceptual sensitivity analysis with SL.xlsx
- data/Metro perceptual sensitivity analysis without SL.xlsx
- data/Pa-transit perception sensitivity analysis with SL.xlsx
- data/Pa-transit perceptual sensitivity analysis standard deviation with SL.xlsx
- data/Pa-transit perceptual sensitivity analysis standard deviation without SL.xlsx
- data/test.xlsx
