# Supplementary material for: Optimal dynamic pricing for public transportation considering consumer social learning
Source: PLoS One. 2024 Jan 31;19(1):e0296263. doi: 10.1371/journal.pone.0296263 (PMC10830017; doi:10.1371/journal.pone.0296263)
Supplement: S1 Dataset — (ZIP) [file pone.0296263.s002.zip › data/Baseline without SL.xlsx]

## Sheet: Sheet1
	Number of people on the metro	Number of people on the bus	Number of people on the Pa - transit	pricing by metro	pricing by bus	pricing by Pa - transit
0	78	21	1	16.4428	4.70045	1.85823
1	54	0	46	39.3426	11.0975	41.2925
2	23	15	62	19.6097	14.2489	33.9751
3	65	7	28	39.9927	12.416	22.16
4	50	11	39	39.8646	19.6632	40.4272
5	0	41	59	2.39982	32.0297	49.1839
6	19	28	53	22.1701	23.2504	38.1016
7	20	14	66	14.8819	11.7647	30.8009
8	3	72	25	10.4168	33.6559	18.8571
9	51	46	3	45.6715	41.2495	10.1233
10	1	58	41	10.7148	49.1597	40.5888
11	68	17	15	34.2091	15.8806	14.3322
12	35	41	24	40.9967	43.7395	33.9315
13	69	0	31	48.401	6.00261	31.6655
14	7	33	60	11.2914	19.191	34.0213
15	18	7	75	17.5719	9.82137	48.9287
16	89	10	1	49.228	8.45549	2.11669
17	47	30	23	49.6977	39.8849	36.958
18	16	57	27	23.9679	38.7409	28.6956
19	35	34	31	45.3092	43.0454	45.2175
20	57	0	43	37.1409	8.74756	37.0631
21	25	72	3	23.8788	44.48	9.04363
22	4	64	32	13.5551	49.5835	32.5968
23	12	78	10	14.4632	36.4886	10.7841
24	70	25	5	40.0702	20.709	10.4417
25	71	1	28	49.2957	7.49967	22.6458
26	24	2	74	19.8726	5.49218	47.6862
27	42	54	4	24.878	26.9603	5.46258
28	4	61	35	8.55609	25.9037	20.0979
29	47	53	0	38.8458	40.1776	0.810791
30	71	29	0	36.2529	19.7326	6.11774
31	11	2	87	4.67045	1.13753	20.3268
32	2	47	51	6.67141	26.0148	32.3143
33	2	23	75	0.806432	9.09571	27.2783
34	45	54	1	37.5738	37.6459	4.23194
35	38	33	29	36.5014	33.0786	31.1499
36	7	82	11	14.0911	49.4225	14.8949
37	12	80	8	6.30632	19.2627	4.97984
38	29	27	44	6.81503	6.5008	10.4259
39	4	46	50	13.6943	27.9795	32.5759
40	30	29	41	33.6449	31.6107	41.5375
41	38	56	6	39.6724	47.2163	15.3405
42	40	44	16	31.4177	30.2954	20.238
43	81	9	10	43.065	10.8399	12.615
44	57	24	19	45.1422	28.3153	20.8776
45	68	17	15	18.0425	8.10985	7.24904
46	40	43	17	29.8818	30.9881	20.0716
47	22	70	8	26.5155	49.6193	16.6538
48	25	2	73	17.4084	4.60107	40.8832
49	58	16	26	42.5968	23.3593	26.3404
50	0	54	46	0	39.6949	40.9291
51	1	2	97	0	0.997472	27.5969
52	0	39	61	0.171959	17.7799	29.1261
53	0	55	45	1.11053	30.8225	31.0616
54	0	53	47	0.813345	24.795	25.8876
55	3	0	97	1.08469	0.710806	43.8479
56	0	12	88	0.616021	6.06422	26.798
57	0	52	48	1.1244	30.927	31.748
58	0	59	41	1.88972	43.3436	36.732
59	1	73	26	2.1965	14.0784	7.7378
60	3	1	96	1.76825	0	26.2877
61	7	4	89	1.60169	0	12.3959
62	7	2	91	1.90777	0	22.6324
63	31	18	51	1.98387	0	4.2685
64	46	22	32	1.91314	0	1.43191
65	59	19	22	2.141	0	1.20045
66	59	16	25	2.50843	0	1.08553
67	52	18	30	2.53739	0	0.998601
68	61	19	20	2.68098	0	0.946342
69	60	16	24	3.22119	0	0.911369
70	61	19	20	3.1202	0	0.96473
71	58	21	21	3.65271	0	0.936861
72	75	10	15	3.91276	0	1.02513
73	65	17	18	3.8313	0	1.30248
74	73	10	17	4.27327	0	1.34601
75	67	13	20	4.14308	0	1.58314
76	64	9	27	4.32201	0	1.74563
77	61	7	32	4.10366	0	1.96278
78	62	6	32	3.93646	0	2.15891
79	57	15	28	4.04173	0	2.36535
80	63	10	27	4.94182	0	2.53794
81	68	9	23	4.93086	0	2.74931
82	64	8	28	5.21652	0	2.91318
83	58	8	34	5.02467	0	3.15526
84	57	11	32	4.91635	0	3.3896
85	60	5	35	5.525	0	3.61742
86	51	8	41	4.96898	0	3.76349
87	49	9	42	5.17603	0	4.02113
88	57	6	37	5.41709	0	4.2574
89	54	8	38	5.47659	0	4.34332
90	50	5	45	5.79698	0.149799	4.56984
91	53	10	37	5.5465	1.01662	4.68292
92	48	12	40	6.46233	0.716664	4.9829
93	56	6	38	6.67534	1.44499	5.20111
94	53	10	37	6.36415	1.28911	5.22407
95	57	11	32	6.93709	1.61537	5.49036
96	53	11	36	7.14717	1.76398	5.65925
97	59	13	28	7.23515	2.19992	5.82585
98	58	8	34	7.37993	2.4621	5.99239
99	53	8	39	7.39828	2.64679	6.12916
100	54	12	34	7.41331	3.16812	6.29514
101	54	10	36	7.61616	3.20931	6.44346
102	50	18	32	7.69213	3.52441	6.56082
103	46	17	37	7.80745	3.74888	6.67333
104	54	14	32	7.84951	4.15325	6.79336
105	47	17	36	7.94081	4.12551	6.87829
106	49	17	34	7.99289	4.49858	6.97903
107	49	19	32	8.09215	4.66069	7.04607
108	48	18	34	8.17625	4.80314	7.14337
109	47	19	34	8.20414	4.99922	7.2146
110	50	16	34	8.2801	5.17045	7.2776
111	47	16	37	8.31315	5.31438	7.32246
112	48	23	29	8.34448	5.46227	7.37351
113	49	26	25	8.4686	5.68591	7.44034
114	50	19	31	8.52232	5.91982	7.46763
115	40	25	35	8.52357	5.92555	7.55122
116	39	28	33	8.5777	6.02855	7.53972
117	40	28	32	8.65071	6.12527	7.56251
118	42	24	34	8.69889	6.234	7.6057
119	39	23	38	8.71674	6.33677	7.65156
120	38	29	33	8.75117	6.4179	7.67766
121	41	27	32	8.82836	6.54119	7.68183
122	45	25	30	8.86499	6.60512	7.72658
123	42	28	30	8.89713	6.70477	7.785
124	43	27	30	8.92215	6.77844	7.81888
125	40	28	32	8.95313	6.84027	7.85601
126	43	26	31	8.97662	6.91945	7.85496
127	42	26	32	9.00234	6.97037	7.89134
128	36	36	28	9.03993	7.01964	7.91159
129	42	28	30	9.02574	7.09392	7.828
130	43	29	28	9.08977	7.12789	7.9335
131	39	30	31	9.10882	7.19501	7.9586
132	39	28	33	9.12414	7.2324	7.98113
133	46	23	31	9.1682	7.29275	8.00707
134	36	36	28	9.19991	7.3397	8.03956
135	37	32	31	9.21008	7.41831	7.98103
136	38	38	24	9.2779	7.47798	8.05203
137	45	29	26	9.22815	7.53994	8.01469
138	45	25	30	9.35282	7.57085	8.1261
139	42	24	34	9.38452	7.61448	8.14759
140	43	28	29	9.39658	7.65147	8.17336
141	38	32	30	9.41746	7.66731	8.19985
142	40	28	32	9.42231	7.72336	8.20268
143	41	30	29	9.43703	7.767	8.23341
144	46	24	30	9.46429	7.801	8.23916
145	40	30	30	9.48001	7.848	8.26135
146	38	31	31	9.49902	7.90285	8.25063
147	35	30	35	9.5091	7.95185	8.26796
148	39	29	32	9.52811	7.98397	8.28646
149	43	29	28	9.53527	8.03506	8.31139
150	43	30	27	9.55693	8.06289	8.32662
151	38	32	30	9.5691	8.10313	8.34123
152	40	33	27	9.60146	8.14062	8.34479
153	39	32	29	9.62396	8.18774	8.35722
154	38	30	32	9.62904	8.2279	8.3763
155	38	32	30	9.63728	8.25973	8.39359
156	36	35	29	9.64015	8.30532	8.41004
157	42	28	30	9.64612	8.33828	8.41794
158	44	31	25	9.67589	8.36876	8.48028
159	44	27	29	9.67936	8.38947	8.49025
160	39	30	31	9.70105	8.43459	8.497
161	42	29	29	9.71668	8.45519	8.50319
162	36	30	34	9.72811	8.48357	8.52335
163	42	30	28	9.7738	8.50928	8.53272
164	36	35	29	9.80395	8.55708	8.55534
165	35	32	33	9.8123	8.57173	8.52435
166	44	32	24	9.8173	8.58599	8.54629
167	36	34	30	9.81958	8.61923	8.56873
168	36	33	31	9.81957	8.65427	8.57835
169	41	30	29	9.83877	8.68313	8.59623
170	39	33	28	9.84101	8.71619	8.60531
171	38	32	30	9.83215	8.72311	8.59803
172	35	32	33	9.85006	8.74495	8.60679
173	35	34	31	9.85275	8.75094	8.60573
174	36	34	30	9.85165	8.78003	8.6083
175	42	32	26	9.83973	8.80073	8.61123
176	31	39	30	9.85904	8.82232	8.62236
177	36	34	30	9.83922	8.8519	8.49735
178	39	34	27	9.8607	8.87799	8.62325
179	38	31	31	9.85981	8.89627	8.63654
180	37	37	26	9.88634	8.89325	8.65307
181	38	34	28	9.88767	8.91613	8.62944
182	41	34	25	9.93013	8.93189	8.67648
183	37	37	26	9.93596	8.95153	8.68164
184	36	33	31	9.94992	8.98408	8.65278
185	38	31	31	9.98171	8.98908	8.68118
186	37	34	29	9.97729	9.00104	8.70208
187	40	33	27	9.99116	9.01553	8.69715
188	34	36	30	10.0165	9.04242	8.70452
189	41	32	27	10.0295	9.03561	8.68432
190	39	32	29	10.0485	9.04784	8.75257
191	37	36	27	10.0744	9.06705	8.75895
192	36	35	29	10.0842	9.09277	8.75171
193	39	31	30	10.0803	9.08509	8.75896
194	36	37	27	10.0902	9.10445	8.77417
195	40	33	27	10.0852	9.11652	8.7468
196	42	32	26	10.1057	9.13942	8.78549
197	37	30	33	10.1058	9.13126	8.80343
198	38	33	29	10.1018	9.13378	8.80651
199	39	33	28	10.1057	9.15703	8.81144
200	34	35	31	10.0971	9.18688	8.81816
201	41	30	29	10.1143	9.19541	8.79366
202	38	35	27	10.1093	9.22592	8.8214
203	37	37	26	10.1051	9.2467	8.82647
204	39	33	28	10.0868	9.24697	8.81308
205	40	35	25	10.11	9.27476	8.82928
206	39	33	28	10.1078	9.28121	8.83618
207	37	37	26	10.1126	9.31589	8.81818
208	38	32	30	10.1027	9.34011	8.81604
209	40	35	25	10.1395	9.34316	8.85262
210	38	30	32	10.1374	9.34993	8.85612
211	37	37	26	10.1684	9.35324	8.88167
212	40	34	26	10.1744	9.38793	8.85465
213	39	33	28	10.1937	9.41565	8.88356
214	33	32	35	10.2084	9.45145	8.89435
215	39	34	27	10.2119	9.4463	8.90133
216	33	36	31	10.2099	9.46575	8.92112
217	38	34	28	10.221	9.48461	8.90242
218	33	39	28	10.2185	9.5169	8.94841
219	28	41	31	10.2099	9.52665	8.87736
220	33	38	29	10.2136	9.51649	8.73398
221	39	37	24	10.2273	9.53315	8.90878
222	38	37	25	10.2298	9.56155	8.97968
223	35	38	27	10.2493	9.57601	8.98997
224	36	36	28	10.2455	9.58609	8.95905
225	37	37	26	10.2615	9.60925	8.98418
226	36	40	24	10.254	9.63932	8.97454
227	35	34	31	10.2219	9.65225	8.92145
228	33	39	28	10.2709	9.65546	8.96106
229	37	38	25	10.2745	9.68607	8.91993
230	33	35	32	10.2832	9.71254	8.9741
231	31	41	28	10.2991	9.69638	8.96568
232	32	39	29	10.2816	9.71717	8.84299
233	37	36	27	10.3002	9.70983	8.89277
234	33	40	27	10.2865	9.71281	8.97884
235	36	37	27	10.2672	9.70669	8.90823
236	35	40	25	10.2847	9.71668	8.96822
237	41	31	28	10.2572	9.73735	8.95607
238	35	38	27	10.2897	9.75696	9.01903
239	37	33	30	10.2628	9.77084	9.01474
240	36	38	26	10.2691	9.76994	9.03023
241	34	35	31	10.2471	9.78104	8.99353
242	38	35	27	10.2771	9.79755	9.00646
243	37	38	25	10.2696	9.82376	9.04449
244	36	35	29	10.2552	9.82827	9.03297
245	37	32	31	10.277	9.821	9.03577
246	36	39	25	10.2892	9.81014	9.05509
247	41	32	27	10.2761	9.82368	9.02745
248	41	32	27	10.3109	9.82261	9.05952
249	35	43	22	10.3168	9.85146	9.06804
250	38	35	27	10.2599	9.87044	8.99881
251	33	36	31	10.3217	9.87388	9.07982
252	33	37	30	10.3201	9.86859	9.06614
253	31	37	32	10.3252	9.87601	9.04537
254	37	36	27	10.3361	9.89179	9.01958
255	27	42	31	10.3409	9.91017	9.07044
256	35	41	24	10.3181	9.89175	8.83356
257	33	43	24	10.2976	9.91903	9.02643
258	32	37	31	10.2875	9.92542	8.98499
259	36	38	26	10.326	9.91306	9.0741
260	36	38	26	10.3163	9.92448	9.1079
261	34	38	28	10.3219	9.94384	9.1197
262	40	34	26	10.3156	9.94319	9.11953
263	36	39	25	10.3285	9.94786	9.16134
264	32	42	26	10.3138	9.96056	9.1282
265	36	37	27	10.32	9.97443	9.05977
266	34	36	30	10.3556	9.99157	9.17476
267	35	37	28	10.3594	10.0028	9.16665
268	32	41	27	10.3737	10.022	9.18221
269	34	34	32	10.3527	10.036	9.11977
270	37	35	28	10.3744	10.0316	9.19892
271	31	40	29	10.3791	10.0282	9.19633
272	29	43	28	10.3578	10.0139	9.108
273	39	36	25	10.341	10.0186	9.01223
274	33	33	34	10.3554	10.0361	9.20521
275	43	31	26	10.3426	10.0472	9.2042
276	31	42	27	10.3504	10.0562	9.21456
277	37	35	28	10.3195	10.0502	9.11322
278	33	40	27	10.3441	10.0525	9.24053
279	38	35	27	10.3196	10.056	9.18545
280	31	44	25	10.3413	10.0538	9.26911
281	33	43	24	10.2907	10.0515	9.1274
282	31	43	26	10.3195	10.0561	9.19468
283	38	36	26	10.3437	10.0413	9.1711
284	32	41	27	10.3793	10.0416	9.289
285	36	37	27	10.3667	10.0376	9.20675
286	35	34	31	10.378	10.0468	9.2931
287	29	39	32	10.3656	10.0401	9.31833
288	36	42	22	10.3648	10.0418	9.20864
289	36	31	33	10.3248	10.0649	9.27681
290	35	32	33	10.3816	10.0824	9.33427
291	34	38	28	10.3741	10.0927	9.33283
292	30	43	27	10.367	10.1023	9.30334
293	32	38	30	10.367	10.1147	9.19738
294	35	35	30	10.4165	10.1073	9.30524
295	35	40	25	10.4347	10.1115	9.35237
296	37	37	26	10.4328	10.1285	9.3311
297	30	41	29	10.4364	10.1345	9.35765
298	32	38	30	10.4264	10.135	9.2642
299	35	39	26	10.4367	10.1387	9.34828
