# Supplementary material for: Optimal dynamic pricing for public transportation considering consumer social learning
Source: PLoS One. 2024 Jan 31;19(1):e0296263. doi: 10.1371/journal.pone.0296263 (PMC10830017; doi:10.1371/journal.pone.0296263)
Supplement: S1 Dataset — (ZIP) [file pone.0296263.s002.zip › data/Benchmark has SL.xlsx]

## Sheet: Sheet1
	Number of people on the metro	Number of people on the bus	Number of people on the Pa - transit	pricing by metro	pricing by bus	pricing by Pa - transit
0	40	52	8	33.1637	39.7003	23.2453
1	78	20	2	45.0933	23.6371	11.6845
2	8	78	14	13.435	36.4487	18.7354
3	0	55	45	2.69036	26.392	27.1149
4	26	0	74	26.9639	13.2694	38.2786
5	0	34	66	3.43029	37.0603	49.6206
6	100	0	0	46.9754	8.43324	12.0625
7	0	86	14	7.59932	46.8181	34.0387
8	34	0	66	37.5993	4.29345	45.9976
9	0	99	1	5.50857	31.8285	14.0383
10	24	76	0	27.8088	36.1763	7.36406
11	0	98	2	4.41395	23.9643	8.01857
12	100	0	0	49.8777	6.38015	18.1531
13	13	1	86	31.6458	24.7791	45.5075
14	100	0	0	34.3696	17.9359	9.38809
15	100	0	0	45.9518	13.8476	21.839
16	0	0	100	19.909	12.9578	47.2589
17	2	97	1	18.8356	35.2599	16.8679
18	1	91	8	22.8208	42.3184	34.8197
19	0	67	33	21.27	40.3609	40.0652
20	100	0	0	49.4952	21.3486	5.2603
21	80	20	0	41.4634	33.717	25.2341
22	6	0	94	25.3868	4.1006	36.9746
23	92	6	2	31.1161	20.4919	20.6409
24	0	100	0	28.9953	47.5411	2.40286
25	6	48	46	25.9501	30.0738	32.166
26	100	0	0	27.8921	3.21931	7.16548
27	52	44	4	8.75878	8.32894	4.29254
28	0	0	100	0.173056	9.29211	35.6388
29	94	0	6	38.2768	3.89178	30.9783
30	0	47	53	26.5913	38.278	42.0217
31	99	1	0	46.579	32.8635	24.7986
32	93	0	7	23.3542	3.12226	19.0739
33	67	7	26	35.2642	28.4984	34.915
34	0	100	0	6.61953	21.8027	10.7685
35	58	42	0	30.3081	29.5562	2.27142
36	0	84	16	18.4376	39.2741	38.6804
37	0	96	4	14.1977	31.9572	24.6357
38	100	0	0	43.788	15.5625	14.4206
39	10	33	57	32.2931	34.2989	38.3728
40	2	98	0	17.5947	28.1789	14.0896
41	100	0	0	40.4792	7.33246	29.4343
42	100	0	0	25.2648	15.0582	12.9077
43	0	100	0	6.72495	42.9911	14.892
44	100	0	0	48.13	32.7953	14.7331
45	2	98	0	18.9084	30.0708	14.5621
46	6	94	0	21.7089	28.7437	7.19093
47	3	4	93	31.945	33.072	41.0643
48	98	1	1	22.9579	11.0691	15.0172
49	0	4	96	12.4045	25.484	37.0484
50	0	100	0	0.281328	46.9565	26.1591
51	0	0	100	0	11.3442	46.957
52	0	100	0	0.190623	30.1508	14.126
53	5	12	83	0	1.8161	6.80814
54	0	100	0	0.891243	33.5598	21.9032
55	0	100	0	0	42.6813	32.2523
56	0	95	5	0	15.0934	9.84887
57	0	73	27	0	25.819	25.4868
58	0	100	0	1.3107	42.8825	2.51384
59	0	100	0	0.179857	29.6014	7.48868
60	0	0	100	0.409472	0	26.3633
61	0	0	100	1.67889	0	40.9749
62	0	0	100	1.66799	0	25.5
63	0	0	100	2.06571	0	35.098
64	59	20	21	1.96666	0	0.464927
65	50	11	39	1.63064	0	1.23276
66	62	13	25	2.24177	0	1.29717
67	51	25	24	2.1704	0	1.32383
68	56	20	24	2.33359	0	1.28651
69	57	18	25	2.51951	0	1.41802
70	54	15	31	2.67222	0	1.51147
71	55	18	27	2.93632	0	1.64742
72	64	8	28	3.04137	0	1.80189
73	54	12	34	3.30668	0	2.06945
74	52	12	36	3.51612	0	2.12187
75	66	11	23	3.68828	0	2.28968
76	67	10	23	4.10181	0	2.452
77	70	5	25	4.30594	0	2.63891
78	67	4	29	4.07735	0	2.93947
79	67	9	24	4.13547	0	3.13148
80	66	3	31	4.84975	0	3.1338
81	64	10	26	4.37521	0	3.54256
82	68	3	29	5.26857	0	3.47628
83	65	7	28	4.71581	0	3.89802
84	68	2	30	5.25484	0	3.90261
85	62	6	32	4.94931	0	4.28131
86	67	0	33	5.35441	0	4.31735
87	62	6	32	5.13194	0	4.65763
88	68	2	30	5.71088	0	4.6558
89	61	5	34	5.59396	0	4.93385
90	67	1	32	5.93004	0	5.03003
91	65	3	32	5.82557	0	5.21627
92	67	1	32	6.16834	0	5.33939
93	53	1	46	6.17124	0	5.49399
94	61	2	37	6.15749	0	5.62265
95	65	0	35	6.47957	0	5.75385
96	66	1	33	6.53046	0	5.84774
97	69	1	30	6.78275	0	5.98419
98	71	3	26	7.00489	0	6.10258
99	73	2	25	7.38313	0	6.24378
100	69	0	31	7.47552	0	6.35696
101	63	0	37	7.36743	0	6.45762
102	76	0	24	7.45655	0	6.59031
103	60	2	38	7.73052	0	6.72031
104	67	2	31	7.7805	0	6.86832
105	65	2	33	7.96083	0	6.99027
106	65	2	33	8.03443	0.00550037	7.0978
107	71	3	26	8.13892	0.260128	7.20565
108	63	0	37	8.28383	0.771803	7.32543
109	81	0	19	8.18441	0.762728	7.39362
110	58	0	42	8.35974	1.28478	7.46629
111	68	2	30	8.34675	1.40204	7.59556
112	69	7	24	8.54675	1.7814	7.72831
113	62	0	38	8.6856	2.03836	7.86599
114	70	2	28	8.58896	2.15033	7.8701
115	63	4	33	8.73049	2.54309	7.96846
116	71	3	26	8.8056	2.80396	8.05545
117	73	1	26	8.85233	3.06109	8.09752
118	70	7	23	8.88002	3.32276	8.14716
119	68	7	25	8.98292	3.63663	8.21147
120	63	9	28	9.00558	3.97166	8.26915
121	63	6	31	9.05728	4.24609	8.29368
122	67	8	25	9.09547	4.4618	8.32185
123	56	7	37	9.14424	4.82328	8.35346
124	62	4	34	9.16732	4.76283	8.3961
125	68	10	22	9.19017	5.1513	8.43121
126	64	14	22	9.23478	5.49256	8.48241
127	57	11	32	9.2505	5.69689	8.52608
128	56	16	28	9.28557	5.76959	8.5626
129	65	8	27	9.28887	5.95025	8.59678
130	57	12	31	9.32481	6.12004	8.6228
131	62	11	27	9.37107	6.21715	8.6559
132	57	6	37	9.39376	6.38214	8.67628
133	55	14	31	9.39535	6.49921	8.71057
134	59	13	28	9.43735	6.60629	8.71561
135	55	16	29	9.46229	6.69737	8.75649
136	58	20	22	9.4851	6.79872	8.77581
137	61	12	27	9.50216	6.87932	8.80035
138	57	16	27	9.54777	6.93771	8.8357
139	56	15	29	9.56961	7.02394	8.86293
140	62	18	20	9.57575	7.08674	8.88111
141	65	13	22	9.59514	7.12646	8.88996
142	49	20	31	9.63462	7.17475	8.91892
143	58	19	23	9.66674	7.2608	8.92545
144	67	12	21	9.6922	7.30885	8.94832
145	59	16	25	9.74323	7.36771	8.94813
146	57	18	25	9.75091	7.44104	8.97102
147	54	22	24	9.77133	7.4921	8.98725
148	52	21	27	9.79297	7.53734	9.00566
149	58	13	29	9.82656	7.59422	9.02301
150	54	18	28	9.83918	7.63846	9.03639
151	56	21	23	9.86906	7.66803	9.05006
152	52	19	29	9.87945	7.67646	9.06279
153	62	16	22	9.90318	7.7169	9.0941
154	51	24	25	9.91809	7.76061	9.12284
155	57	20	23	9.93634	7.80938	9.14617
156	57	22	21	9.96155	7.83212	9.16801
157	58	18	24	9.99884	7.87069	9.18083
158	61	10	29	10.0313	7.9007	9.19722
159	55	22	23	10.0428	7.9298	9.23128
160	43	22	35	10.039	7.96994	9.24124
161	52	21	27	10.0541	7.91823	9.26362
162	60	18	22	10.0668	8.02025	9.2793
163	63	23	14	10.0973	8.05178	9.29479
164	56	24	20	10.1264	8.06347	9.30132
165	61	23	16	10.1424	8.09874	9.31406
166	57	25	18	10.1482	8.12926	9.32549
167	60	25	15	10.1721	8.15848	9.34199
168	57	14	29	10.1749	8.18518	9.35695
169	56	19	25	10.1927	8.22759	9.3844
170	53	15	32	10.2385	8.27753	9.39837
171	57	20	23	10.2491	8.31071	9.43149
172	57	20	23	10.2834	8.33608	9.43615
173	61	18	21	10.3067	8.35543	9.44047
174	50	21	29	10.3234	8.37853	9.4622
175	48	17	35	10.338	8.40139	9.48789
176	58	21	21	10.3372	8.40744	9.48542
177	58	22	20	10.3471	8.44516	9.49258
178	49	28	23	10.3741	8.47466	9.50859
179	46	30	24	10.3971	8.50392	9.52903
180	55	27	18	10.4273	8.54474	9.53922
181	54	24	22	10.4332	8.55972	9.54447
182	51	24	25	10.4536	8.57327	9.56618
183	55	20	25	10.4705	8.58131	9.57979
184	57	17	26	10.4937	8.60847	9.5975
185	49	33	18	10.4919	8.60202	9.60804
186	59	17	24	10.4864	8.62217	9.60574
187	56	25	19	10.5277	8.64767	9.62493
188	63	18	19	10.5375	8.66901	9.63004
189	56	17	27	10.5489	8.6824	9.63887
190	44	33	23	10.5562	8.70821	9.66218
191	47	25	28	10.57	8.72302	9.6778
192	55	22	23	10.5623	8.74778	9.68274
193	55	24	21	10.5859	8.7859	9.68418
194	51	24	25	10.6023	8.81714	9.69197
195	46	29	25	10.5993	8.83626	9.68597
196	57	26	17	10.6086	8.83689	9.68262
197	53	26	21	10.6162	8.83988	9.70848
198	53	19	28	10.6238	8.85306	9.71754
199	59	26	15	10.633	8.87154	9.71352
200	60	16	24	10.6302	8.88595	9.7369
201	57	24	19	10.6548	8.8943	9.76152
202	47	33	20	10.6535	8.9155	9.77958
203	52	35	13	10.6807	8.93965	9.78441
204	54	22	24	10.6752	8.94653	9.78811
205	59	23	18	10.7124	8.96119	9.80523
206	52	29	19	10.7116	8.98764	9.80965
207	58	25	17	10.7139	9.00932	9.84072
208	59	23	18	10.7339	9.02415	9.84922
209	55	17	28	10.7249	9.05085	9.85993
210	55	23	22	10.7354	9.08855	9.87719
211	53	25	22	10.7469	9.10966	9.87587
212	52	27	21	10.7473	9.12659	9.87442
213	54	25	21	10.7536	9.15654	9.88455
214	59	15	26	10.7617	9.17401	9.8949
215	49	29	22	10.7772	9.18358	9.90338
216	50	24	26	10.7825	9.19698	9.90688
217	59	10	31	10.8069	9.20914	9.9219
218	43	33	24	10.8029	9.22201	9.93909
219	63	22	15	10.8235	9.24492	9.9323
220	45	27	28	10.8353	9.24035	9.95386
221	53	27	20	10.8427	9.25501	9.96236
222	49	24	27	10.8581	9.26854	9.97362
223	43	36	21	10.8563	9.29211	9.96491
224	51	36	13	10.8659	9.31776	9.96723
225	56	25	19	10.8795	9.33304	9.98854
226	53	24	23	10.9064	9.33097	10.0131
227	43	34	23	10.919	9.33923	10.0216
228	42	33	25	10.9129	9.35641	10.0226
229	48	30	22	10.9408	9.38069	10.0217
230	53	28	19	10.9491	9.39352	10.0348
231	58	23	19	10.9621	9.40104	10.0348
232	50	30	20	10.9393	9.41182	10.0458
233	51	30	19	10.9607	9.43003	10.0459
234	57	21	22	10.9653	9.44346	10.0534
235	59	21	20	10.9554	9.44634	10.0707
236	55	24	21	10.9509	9.46067	10.0753
237	58	24	18	10.9498	9.46029	10.0919
238	50	25	25	10.968	9.48021	10.1133
239	52	18	30	10.9757	9.5083	10.1413
240	51	33	16	10.9721	9.50848	10.1527
241	53	32	15	10.9886	9.52411	10.1428
242	55	19	26	10.991	9.50957	10.1653
243	46	32	22	11.001	9.51293	10.1678
244	54	27	19	11.0064	9.52051	10.1565
245	50	26	24	11.023	9.52639	10.176
246	54	26	20	11.0482	9.53799	10.1788
247	48	32	20	11.0569	9.55033	10.1759
248	58	23	19	11.0457	9.54295	10.1673
249	40	32	28	11.0569	9.54037	10.1932
250	51	26	23	11.061	9.56351	10.1978
251	53	27	20	11.0845	9.56102	10.2176
252	54	23	23	11.0937	9.56316	10.2395
253	50	30	20	11.0789	9.55892	10.2494
254	50	20	30	11.081	9.57846	10.277
255	54	22	24	11.087	9.60001	10.2895
256	61	22	17	11.0894	9.62144	10.2963
257	56	24	20	11.1039	9.6126	10.3045
258	55	23	22	11.1201	9.59695	10.3116
259	54	23	23	11.1159	9.60024	10.3189
260	54	21	25	11.1178	9.60949	10.3237
261	45	28	27	11.1144	9.61694	10.3392
262	50	26	24	11.1075	9.63259	10.3444
263	48	23	29	11.1105	9.63139	10.3645
264	54	26	20	11.1257	9.6377	10.3755
265	57	21	22	11.1399	9.63849	10.3705
266	48	30	22	11.1331	9.63381	10.3805
267	50	23	27	11.1325	9.63934	10.3639
268	55	24	21	11.1366	9.63899	10.3894
269	50	29	21	11.1404	9.63816	10.3987
270	43	27	30	11.1335	9.66067	10.4132
271	54	26	20	11.1383	9.67999	10.4203
272	50	27	23	11.1445	9.67781	10.4253
273	47	23	30	11.1444	9.67808	10.4305
274	52	25	23	11.1577	9.69546	10.4471
275	53	31	16	11.1681	9.69846	10.4642
276	47	33	20	11.1768	9.69811	10.4597
277	50	33	17	11.1815	9.70001	10.4684
278	54	25	21	11.1813	9.69611	10.4714
279	53	16	31	11.196	9.6822	10.4961
280	52	26	22	11.1876	9.69173	10.4948
281	49	30	21	11.1718	9.68154	10.5079
282	53	30	17	11.1656	9.68651	10.5113
283	59	17	24	11.1651	9.68598	10.5233
284	53	23	24	11.18	9.70616	10.5285
285	47	26	27	11.1727	9.71772	10.5436
286	54	24	22	11.187	9.71028	10.552
287	51	17	32	11.1888	9.71925	10.5738
288	50	26	24	11.1761	9.72146	10.5994
289	56	21	23	11.184	9.69684	10.6091
290	45	27	28	11.176	9.70477	10.6222
291	51	29	20	11.1692	9.71502	10.6328
292	53	20	27	11.1667	9.71046	10.6467
293	45	32	23	11.174	9.69803	10.657
294	51	26	23	11.1614	9.71424	10.6565
295	43	32	25	11.1519	9.71887	10.6812
296	48	31	21	11.1438	9.73882	10.6929
297	47	30	23	11.1368	9.72434	10.7065
298	47	30	23	11.1426	9.73627	10.714
299	50	31	19	11.1509	9.72343	10.7146
