# Supplementary material for: Optimal dynamic pricing for public transportation considering consumer social learning
Source: PLoS One. 2024 Jan 31;19(1):e0296263. doi: 10.1371/journal.pone.0296263 (PMC10830017; doi:10.1371/journal.pone.0296263)
Supplement: S1 Dataset — (ZIP) [file pone.0296263.s002.zip › data/Bus perception sensitivity analysis standard deviation with SL.xlsx]

## Sheet: Sheet1
	Number of people on the metro	Number of people on the bus	Number of people on the Pa - transit	pricing by metro	pricing by bus	pricing by Pa - transit
0	22.3431	20.1189	21.1299	9.30357	10.6341	9.00887
1	21.0216	18.8972	24.153	9.75704	9.9007	10.8603
2	19.8169	21.7876	19.7711	9.35158	9.62411	9.41973
3	20.7365	19.8654	22.0497	8.47852	9.92852	10.3699
4	17.0078	20.5167	19.2939	8.92345	10.268	9.97111
5	21.2034	19.5779	21.7461	9.10143	9.0694	10.75
6	24.134	18.5191	22.2119	8.52006	10.4405	10.6056
7	25.517	27.7708	18.6959	7.60275	10.5729	9.08091
8	19.2224	22.9015	21.8895	9.16018	8.65214	10.0338
9	22.4032	21.6533	23.6622	9.03161	10.1949	10.583
10	20.0218	21.0014	19.7018	9.06085	10.6511	9.45045
11	25.3925	22.6601	23.2722	9.14133	10.2829	10.2704
12	15.3173	23.8085	23.9999	9.43872	10.6276	10.2424
13	19.836	21.2535	21.5408	9.14039	9.34841	9.51051
14	17.6992	20.9792	21.7981	8.54823	10.057	10.0411
15	17.5374	25.2388	22.2787	8.5474	10.4398	10.2978
16	18.0924	21.2681	17.5462	8.6051	10.3582	9.06317
17	18.2382	22.1575	23.6449	8.52672	9.12108	9.86807
18	18.8414	23.6734	22.615	9.72964	8.9155	9.9104
19	19.0116	23.0118	21.471	8.66509	10.3773	9.63075
