# Supplementary material for: Optimal dynamic pricing for public transportation considering consumer social learning
Source: PLoS One. 2024 Jan 31;19(1):e0296263. doi: 10.1371/journal.pone.0296263 (PMC10830017; doi:10.1371/journal.pone.0296263)
Supplement: S1 Dataset — (ZIP) [file pone.0296263.s002.zip › data/Bus perception sensitivity analysis standard deviation without SL.xlsx]

## Sheet: Sheet1
	Number of people on the metro	Number of people on the bus	Number of people on the Pa - transit	pricing by metro	pricing by bus	pricing by Pa - transit
0	14.6929	15.5108	13.7518	8.70304	11.1654	10.5003
1	15.4997	12.805	14.9753	7.92763	10.027	10.7847
2	13.1223	13.5981	14.6334	9.4691	8.94844	10.0327
3	14.0191	15.5238	15.4389	9.61994	9.5024	10.0316
4	14.2812	12.5093	14.2419	8.84257	8.56372	10.6364
5	13.3919	14.2917	14.9311	8.51579	8.27987	10.3594
6	17.9815	16.3332	15.5881	9.36993	8.85819	10.1877
7	14.2271	13.2181	12.9627	9.2297	10.6606	8.75801
8	16.2392	15.8446	13.658	8.72641	9.58399	9.73826
9	13.4996	15.938	16.1041	8.28959	9.92859	9.20839
10	13.1887	14.1425	18.169	7.48569	9.2679	11.1045
11	12.6316	13.2966	13.8741	9.35864	9.78156	9.92832
12	14.2907	16.3833	14.0987	9.38406	10.4739	9.04854
13	12.161	15.411	15.0467	7.11647	9.29761	9.25615
14	16.3367	16.6002	16.1704	7.9646	10.1199	10.1449
15	12.799	12.5341	16.3098	8.93046	10.2061	9.75087
16	12.8346	13.9551	13.0464	10.3429	8.73083	7.7338
17	14.8807	20.3926	16.7426	8.78358	8.88385	10.8862
18	10.145	16.3658	16.1118	9.76118	8.96717	10.1862
19	12.6288	12.6646	14.1256	9.70758	9.67507	9.7939
