# Supplementary material for: Optimal dynamic pricing for public transportation considering consumer social learning
Source: PLoS One. 2024 Jan 31;19(1):e0296263. doi: 10.1371/journal.pone.0296263 (PMC10830017; doi:10.1371/journal.pone.0296263)
Supplement: S1 Dataset — (ZIP) [file pone.0296263.s002.zip › data/Bus perception sensitivity analysis with SL.xlsx]

## Sheet: Sheet1
	Number of people on the metro	Number of people on the bus	Number of people on the Pa - transit	pricing by metro	pricing by bus	pricing by Pa - transit
0	51.3133	15.26	33.4267	11.6364	11.241	11.584
1	40.8767	28.0633	31.06	11.7661	12.1992	12.4249
2	35.33	41.24	23.43	10.4827	10.4364	10.5215
3	41.5833	25.6533	32.7633	11.61	12.1087	12.0066
4	25.5567	36.1667	38.2767	11.273	12.0564	13.6141
5	45.8867	25.91	28.2033	11.4413	10.3111	12.4221
6	43.37	23.0567	33.5733	10.5847	10.722	12.2493
7	41.02	45.3433	13.6367	11.7778	12.0355	10.5263
8	31.75	39.8233	28.4267	11.6945	11.1286	12.001
9	30.0233	44.5767	25.4	10.9309	12.09	11.5151
10	32.0733	34.33	33.5967	11.8554	12.0251	12.4692
11	37.51	42.1	20.39	11.6166	11.4018	10.357
12	18.9667	62.5267	18.5067	12.0135	12.5315	11.4247
13	31.85	44.89	23.26	11.4122	11.1956	12.0518
14	30.73	38.81	30.46	11.7271	12.0449	12.9209
15	15.5467	67.4267	17.0267	9.94069	12.0017	11.205
16	30.78	51.4267	17.7933	11.8305	12.2966	11.9695
17	23.1233	51.3833	25.4933	11.0864	11.5894	11.7078
18	22.91	61.4833	15.6067	11.6092	11.7489	11.7652
19	25.1067	54.6333	20.26	11.6584	12.5925	12.264
