# Supplementary material for: Optimal dynamic pricing for public transportation considering consumer social learning
Source: PLoS One. 2024 Jan 31;19(1):e0296263. doi: 10.1371/journal.pone.0296263 (PMC10830017; doi:10.1371/journal.pone.0296263)
Supplement: S1 Dataset — (ZIP) [file pone.0296263.s002.zip › data/Consumer public travel survey.xlsx]

## Sheet: Sheet1
NO.	Which public transportation method do you usually use more frequently?	2. How far are you from the nearest Bus stop?	3. How far are you from the nearest Metro station?	4. What is your usual travel distance when traveling by Bus?	5. What is your usual travel distance when traveling by Metro?	6. What is the distance you usually travel when traveling with Pa-transit?	7. How much does it usually cost you to travel by Bus?	8. How much does it usually cost you to travel by Metro?	9. How much does it usually cost you to travel with Pa-transit?	10. How would you rate the comfort of traveling by Bus?	11. How would you rate the comfort level of Metro travel?	12. How would you rate the comfort of traveling on Pa-transit?	13. How would you rate the congestion of Bus travel?	14. How would you rate the congestion of Metro travel?	15. How would you rate the congestion of Pa-transit travel?	16. How would you rate the safety of Bus travel?	17. How would you rate the safety of Metro travel?	18. How would you rate the safety of Pa-transit travel?	19.How would you rate the convenience of traveling by Bus?	20.How would you rate the convenience of Metro travel?	21.How would you rate the convenience of traveling on Pa-transit?	22.How would you rate the accessibility of Bus travel?	23.How would you rate the accessibility of Metro travel?	34. How would you rate the accessibility of Pa-transit travel?	35. Will you learn from other people’s travel methods?	36.What is your monthly income?	total score
1	Metro	300m-400m	100m-200m	2km-5km	35km-40km	2km Below	2RMB-5RMB	5RMB-10RMB	20RMB-30RMB	9	9	9	8	7	6	5	7	9	5	7	9	9	9	7	NO	5000RMB-6000RMB	115
2	Pa-transit	100m-200m	100m-200m	2km Below	25km-30km	25km-30km	2RMB-5RMB	25RMB-30RMB	50RMB-60RMB	8	8	5	6	8	7	9	7	8	6	8	6	6	7	7	NO	5000RMB-6000RMB	106
3	Metro	300m-400m	100m Below	2km-5km	45km Over	30km-35km	2RMB-5RMB	10RMB-15RMB	50RMB-60RMB	6	8	5	6	9	6	9	8	9	8	8	9	8	9	5	NO	8000RMB Over	113
4	Metro	400m Over	100m Below	2km Below	10km-15km	5km-10km	20RMB-25RMB	30RMB Over	20RMB-30RMB	9	8	9	6	8	7	9	8	5	5	6	9	8	8	6	NO	7000RMB-8000RMB	111
5	Pa-transit	300m-400m	200m-300m	40km-45km	2km Below	45km Over	2RMB Below	5RMB-10RMB	20RMB-30RMB	7	8	5	7	9	5	8	5	8	7	9	6	8	6	6	NO	5000RMB-6000RMB	104
6	Bus	200m-300m	300m-400m	30km-35km	30km-35km	25km-30km	30RMB Over	25RMB-30RMB	10RMB Below	4	4	1	4	3	2	3	4	5	2	1	1	1	3	3	NO	2000RMB-3000RMB	41
7	Metro	300m-400m	100m Below	5km-10km	25km-30km	10km-15km	5RMB-10RMB	2RMB-5RMB	10RMB Below	8	6	7	8	9	9	9	6	9	5	9	6	8	5	6	NO	7000RMB-8000RMB	110
8	Pa-transit	100m-200m	100m-200m	2km Below	2km Below	5km-10km	2RMB-5RMB	2RMB Below	60RMB-70RMB	6	5	6	5	6	9	8	6	8	9	7	7	8	7	6	NO	8000RMB Over	103
9	Metro	100m-200m	300m-400m	2km-5km	10km-15km	20km-25km	5RMB-10RMB	2RMB Below	10RMB Below	8	6	8	7	7	6	6	6	6	6	7	9	9	8	7	NO	8000RMB Over	106
10	Bus	100m	200m-300m	15km-20km	35km-40km	45km Over	15RMB-20RMB	5RMB-10RMB	20RMB-30RMB	8	9	6	8	8	7	5	9	7	9	9	6	6	9	8	NO	8000RMB Over	114
11	Metro	300m-400m	400m Over	45km Over	10km-15km	2km-5km	2RMB Below	5RMB-10RMB	30RMB-40RMB	9	7	5	7	8	6	6	9	6	6	7	7	9	8	8	NO	6000RMB-7000RMB	108
12	Bus	200m-300m	100m-200m	30km-35km	25km-30km	30km-35km	20RMB-25RMB	5RMB-10RMB	10RMB Below	8	8	8	9	6	7	8	9	9	9	8	9	6	5	8	NO	5000RMB-6000RMB	117
13	Pa-transit	200m-300m	200m-300m	2km-5km	15km-20km	45km Over	10RMB-15RMB	30RMB Over	20RMB-30RMB	8	6	9	9	9	6	8	6	9	9	6	6	6	6	7	NO	7000RMB-8000RMB	110
14	Pa-transit	100m	200m-300m	2km Below	5km-10km	2km Below	15RMB-20RMB	15RMB-20RMB	10RMB-20RMB	9	7	8	5	9	6	9	9	5	5	6	9	6	8	5	NO	5000RMB-6000RMB	106
15	Bus	100m-200m	400m Over	5km-10km	5km-10km	20km-25km	15RMB-20RMB	30RMB Over	30RMB-40RMB	6	9	8	8	8	8	6	9	6	7	9	8	6	7	8	NO	8000RMB Over	113
16	Pa-transit	200m-300m	100m-200m	40km-45km	5km-10km	15km-20km	5RMB-10RMB	2RMB Below	10RMB Below	9	6	8	8	6	8	9	9	8	8	7	6	5	9	7	NO	7000RMB-8000RMB	113
17	Bus	300m-400m	100m Below	15km-20km	45km Over	5km-10km	5RMB-10RMB	30RMB Over	20RMB-30RMB	4	5	1	5	2	1	4	5	1	1	1	3	2	1	1	NO	3000RMB-4000RMB	37
18	Bus	300m-400m	100m-200m	35km-40km	2km-5km	20km-25km	15RMB-20RMB	5RMB-10RMB	10RMB-20RMB	9	6	6	9	6	8	9	8	9	9	6	9	6	8	7	NO	8000RMB Over	115
19	Bus	300m-400m	200m-300m	35km-40km	2km-5km	2km Below	10RMB-15RMB	5RMB-10RMB	10RMB-20RMB	9	5	8	8	6	7	9	5	6	7	5	9	6	7	9	NO	7000RMB-8000RMB	106
20	Metro	100m-200m	100m Below	45km Over	30km-35km	2km-5km	2RMB-5RMB	2RMB-5RMB	30RMB-40RMB	2	2	5	5	5	5	4	4	3	4	1	5	3	4	4	NO	2000RMB-3000RMB	56
21	Pa-transit	400m Over	100m-200m	20km-25km	45km Over	10km-15km	5RMB-10RMB	2RMB-5RMB	40RMB-50RMB	5	7	6	8	7	5	8	7	6	7	7	7	9	9	5	NO	7000RMB-8000RMB	103
22	Metro	200m-300m	100m-200m	2km-5km	2km-5km	2km-5km	30RMB Over	10RMB-15RMB	20RMB-30RMB	9	9	6	9	8	9	6	6	6	9	9	6	7	9	6	NO	8000RMB Over	114
23	Metro	200m-300m	200m-300m	5km-10km	20km-25km	35km-40km	20RMB-25RMB	25RMB-30RMB	40RMB-50RMB	9	9	5	8	6	6	7	8	6	7	8	7	9	5	9	NO	8000RMB Over	109
24	Pa-transit	300m-400m	400m Over	35km-40km	5km-10km	35km-40km	2RMB Below	2RMB Below	50RMB-60RMB	9	8	8	8	9	8	8	7	6	9	6	6	9	5	8	NO	5000RMB-6000RMB	114
25	Metro	200m-300m	200m-300m	2km-5km	30km-35km	35km-40km	2RMB-5RMB	2RMB-5RMB	10RMB-20RMB	1	5	3	1	3	2	4	5	4	1	1	1	3	3	4	Yes	1000RMB Below	41
26	Metro	100m-200m	200m-300m	5km-10km	30km-35km	35km-40km	2RMB-5RMB	2RMB Below	60RMB-70RMB	8	9	9	7	8	9	6	6	9	9	6	6	8	9	5	NO	5000RMB-6000RMB	114
27	Metro	300m-400m	300m-400m	5km-10km	45km Over	10km-15km	25RMB-30RMB	2RMB-5RMB	40RMB-50RMB	9	9	7	9	9	9	7	9	9	9	7	9	6	9	9	NO	5000RMB-6000RMB	126
28	Pa-transit	400m Over	100m Below	10km-15km	2km Below	45km Over	15RMB-20RMB	30RMB Over	10RMB-20RMB	7	6	9	7	6	7	7	7	9	8	6	8	5	8	8	NO	8000RMB Over	108
29	Metro	400m Over	200m-300m	15km-20km	2km-5km	2km Below	15RMB-20RMB	20RMB-25RMB	80RMB Over	1	1	1	1	4	2	2	1	1	5	4	3	3	5	3	NO	3000RMB-4000RMB	37
30	Metro	100m	100m-200m	2km-5km	2km Below	25km-30km	5RMB-10RMB	5RMB-10RMB	60RMB-70RMB	7	9	9	9	6	9	8	9	6	5	7	6	5	9	9	NO	8000RMB Over	113
31	Bus	100m	400m Over	2km Below	2km-5km	35km-40km	2RMB-5RMB	5RMB-10RMB	20RMB-30RMB	8	7	5	8	9	8	5	7	6	9	9	7	9	9	5	NO	6000RMB-7000RMB	111
32	Bus	100m	100m-200m	25km-30km	5km-10km	15km-20km	10RMB-15RMB	2RMB Below	80RMB Over	5	9	8	7	8	6	5	6	8	8	8	9	9	8	8	NO	5000RMB-6000RMB	112
33	Pa-transit	100m	100m Below	2km Below	30km-35km	2km-5km	10RMB-15RMB	2RMB-5RMB	60RMB-70RMB	9	5	8	5	7	8	8	9	8	5	8	8	7	7	9	NO	8000RMB Over	111
34	Pa-transit	100m	100m Below	2km-5km	2km Below	2km Below	5RMB-10RMB	15RMB-20RMB	10RMB-20RMB	5	1	1	2	4	2	3	5	2	5	5	4	3	2	4	NO	1000RMB Below	48
35	Metro	400m Over	400m Over	2km Below	2km-5km	5km-10km	2RMB-5RMB	5RMB-10RMB	70RMB-80RMB	9	6	6	5	9	6	8	8	9	6	9	9	9	9	6	NO	5000RMB-6000RMB	114
36	Bus	100m	200m-300m	5km-10km	2km Below	5km-10km	2RMB-5RMB	15RMB-20RMB	40RMB-50RMB	9	8	9	5	6	9	9	8	8	6	5	6	5	7	6	NO	6000RMB-7000RMB	106
37	Bus	200m-300m	300m-400m	2km-5km	2km-5km	2km Below	2RMB-5RMB	2RMB Below	10RMB-20RMB	7	9	7	9	5	9	9	6	9	6	7	6	9	6	8	NO	5000RMB-6000RMB	112
38	Pa-transit	100m	200m-300m	15km-20km	15km-20km	2km-5km	10RMB-15RMB	5RMB-10RMB	60RMB-70RMB	2	2	4	1	3	2	4	2	5	5	1	1	2	1	4	NO	4000RMB-5000RMB	39
39	Bus	100m-200m	200m-300m	30km-35km	15km-20km	2km-5km	2RMB-5RMB	5RMB-10RMB	30RMB-40RMB	8	7	6	9	6	9	6	6	7	7	6	9	9	6	7	NO	5000RMB-6000RMB	108
40	Bus	300m-400m	100m-200m	15km-20km	2km-5km	2km Below	15RMB-20RMB	2RMB Below	20RMB-30RMB	9	9	8	5	7	6	9	6	9	5	6	7	9	8	7	NO	8000RMB Over	110
41	Pa-transit	200m-300m	400m Over	45km Over	2km-5km	15km-20km	10RMB-15RMB	2RMB-5RMB	10RMB-20RMB	6	6	9	5	6	8	8	9	6	5	6	6	8	7	6	NO	4000RMB-5000RMB	101
42	Pa-transit	200m-300m	100m Below	2km Below	2km Below	5km-10km	2RMB-5RMB	5RMB-10RMB	70RMB-80RMB	6	8	9	9	9	7	5	9	8	6	6	8	6	6	8	NO	8000RMB Over	110
43	Metro	300m-400m	100m Below	10km-15km	2km Below	25km-30km	2RMB-5RMB	30RMB Over	10RMB-20RMB	5	6	7	9	7	5	7	9	8	6	7	9	6	8	8	NO	5000RMB-6000RMB	107
44	Metro	100m-200m	200m-300m	20km-25km	30km-35km	2km Below	20RMB-25RMB	2RMB-5RMB	10RMB-20RMB	8	8	8	6	6	8	9	9	8	9	7	6	5	8	9	NO	6000RMB-7000RMB	114
45	Metro	100m	100m-200m	20km-25km	35km-40km	2km Below	2RMB Below	5RMB-10RMB	30RMB-40RMB	6	9	8	6	7	8	8	6	9	8	7	7	7	7	8	NO	8000RMB Over	111
46	Bus	100m	300m-400m	5km-10km	45km Over	35km-40km	10RMB-15RMB	2RMB-5RMB	20RMB-30RMB	5	9	6	8	5	8	6	9	5	8	6	9	6	9	5	NO	8000RMB Over	104
47	Pa-transit	200m-300m	200m-300m	10km-15km	25km-30km	45km Over	20RMB-25RMB	10RMB-15RMB	10RMB Below	7	6	5	7	7	8	5	9	9	7	6	7	5	9	9	NO	8000RMB Over	106
48	Bus	100m-200m	200m-300m	25km-30km	2km Below	15km-20km	25RMB-30RMB	10RMB-15RMB	60RMB-70RMB	9	6	5	9	9	5	9	8	5	6	7	6	7	5	6	NO	8000RMB Over	102
49	Pa-transit	200m-300m	200m-300m	45km Over	5km-10km	2km Below	20RMB-25RMB	2RMB Below	30RMB-40RMB	5	8	8	6	7	9	8	5	5	6	8	8	6	7	8	NO	8000RMB Over	104
50	Bus	300m-400m	300m-400m	20km-25km	2km-5km	15km-20km	15RMB-20RMB	2RMB Below	40RMB-50RMB	6	6	9	9	6	9	8	9	7	8	9	6	7	5	6	NO	5000RMB-6000RMB	110
51	Metro	100m-200m	400m Over	20km-25km	2km Below	20km-25km	5RMB-10RMB	15RMB-20RMB	20RMB-30RMB	5	6	7	9	8	7	8	7	9	8	6	9	9	9	6	NO	8000RMB Over	113
52	Pa-transit	300m-400m	200m-300m	35km-40km	5km-10km	25km-30km	2RMB Below	25RMB-30RMB	10RMB Below	8	8	9	9	5	6	5	7	6	6	9	9	5	8	9	NO	5000RMB-6000RMB	109
53	Metro	100m-200m	200m-300m	2km Below	45km Over	2km Below	25RMB-30RMB	15RMB-20RMB	10RMB Below	5	4	2	5	4	3	4	1	1	5	1	1	5	4	5	NO	1000RMB-2000RMB	50
54	Metro	200m-300m	200m-300m	2km Below	25km-30km	30km-35km	10RMB-15RMB	10RMB-15RMB	20RMB-30RMB	7	6	9	7	8	9	8	5	6	8	6	5	9	6	8	NO	7000RMB-8000RMB	107
55	Pa-transit	300m-400m	100m-200m	2km Below	2km Below	5km-10km	5RMB-10RMB	15RMB-20RMB	30RMB-40RMB	5	9	6	9	8	6	5	9	5	8	8	9	9	9	9	NO	7000RMB-8000RMB	114
56	Pa-transit	200m-300m	400m Over	15km-20km	5km-10km	2km Below	2RMB Below	10RMB-15RMB	50RMB-60RMB	4	1	4	3	1	4	5	5	4	1	1	4	4	3	5	Yes	1000RMB Below	49
57	Bus	400m Over	100m-200m	5km-10km	2km-5km	10km-15km	2RMB-5RMB	2RMB Below	20RMB-30RMB	8	8	6	8	9	8	9	6	8	6	6	6	9	9	8	NO	8000RMB Over	114
58	Metro	100m-200m	100m-200m	15km-20km	30km-35km	2km-5km	5RMB-10RMB	2RMB-5RMB	20RMB-30RMB	7	8	9	9	8	7	7	6	6	9	8	9	7	9	9	NO	7000RMB-8000RMB	118
59	Bus	200m-300m	100m Below	25km-30km	5km-10km	2km-5km	2RMB-5RMB	30RMB Over	70RMB-80RMB	9	8	9	5	6	9	8	8	5	9	7	5	9	7	9	NO	7000RMB-8000RMB	113
60	Metro	100m-200m	100m Below	2km Below	5km-10km	45km Over	30RMB Over	5RMB-10RMB	10RMB-20RMB	9	6	8	9	6	6	5	9	6	9	9	9	9	6	5	NO	4000RMB-5000RMB	111
61	Bus	100m	100m-200m	2km Below	20km-25km	25km-30km	2RMB Below	2RMB Below	70RMB-80RMB	5	9	5	9	8	9	9	6	8	9	8	8	8	7	9	NO	8000RMB Over	117
62	Pa-transit	100m-200m	200m-300m	2km Below	15km-20km	10km-15km	2RMB-5RMB	10RMB-15RMB	30RMB-40RMB	8	7	9	5	5	5	8	7	7	7	5	9	7	9	9	NO	8000RMB Over	107
63	Bus	100m-200m	300m-400m	2km-5km	2km-5km	5km-10km	2RMB Below	5RMB-10RMB	60RMB-70RMB	3	1	5	1	4	5	3	5	1	2	4	1	4	2	4	NO	1000RMB-2000RMB	45
64	Metro	100m-200m	100m Below	35km-40km	2km-5km	30km-35km	2RMB-5RMB	2RMB Below	10RMB-20RMB	7	9	8	6	6	7	6	8	8	7	5	9	6	8	8	NO	7000RMB-8000RMB	108
65	Bus	100m-200m	100m Below	10km-15km	40km-45km	2km Below	15RMB-20RMB	2RMB-5RMB	70RMB-80RMB	9	5	5	6	6	5	8	9	8	8	5	7	8	7	6	NO	4000RMB-5000RMB	102
66	Metro	200m-300m	100m Below	25km-30km	10km-15km	10km-15km	2RMB Below	5RMB-10RMB	60RMB-70RMB	7	5	9	9	7	8	5	9	8	7	6	7	5	8	7	NO	5000RMB-6000RMB	107
67	Pa-transit	100m-200m	100m Below	2km-5km	15km-20km	2km-5km	2RMB-5RMB	2RMB Below	70RMB-80RMB	8	8	6	8	9	8	8	7	9	8	6	5	8	8	7	NO	5000RMB-6000RMB	113
68	Metro	200m-300m	100m-200m	30km-35km	30km-35km	45km Over	5RMB-10RMB	30RMB Over	30RMB-40RMB	7	5	6	6	9	6	8	6	6	8	8	7	6	7	6	NO	6000RMB-7000RMB	101
69	Metro	200m-300m	200m-300m	15km-20km	2km Below	5km-10km	2RMB Below	20RMB-25RMB	20RMB-30RMB	5	8	8	8	7	9	9	6	8	9	9	8	7	6	6	NO	5000RMB-6000RMB	113
70	Metro	100m	100m Below	35km-40km	5km-10km	2km-5km	2RMB-5RMB	10RMB-15RMB	20RMB-30RMB	6	8	6	6	9	8	6	8	8	6	9	9	5	9	7	NO	8000RMB Over	110
71	Metro	200m-300m	300m-400m	2km Below	2km-5km	45km Over	20RMB-25RMB	2RMB-5RMB	30RMB-40RMB	8	9	7	5	7	9	9	6	7	8	5	9	6	8	6	NO	7000RMB-8000RMB	109
72	Bus	400m Over	100m Below	30km-35km	10km-15km	40km-45km	2RMB-5RMB	2RMB-5RMB	20RMB-30RMB	9	7	8	9	6	6	9	6	7	7	7	5	8	9	6	NO	5000RMB-6000RMB	109
73	Metro	200m-300m	100m Below	15km-20km	2km Below	10km-15km	2RMB-5RMB	15RMB-20RMB	10RMB Below	7	6	6	8	9	7	6	6	6	9	9	5	6	5	6	NO	7000RMB-8000RMB	101
74	Bus	300m-400m	100m Below	5km-10km	10km-15km	5km-10km	15RMB-20RMB	5RMB-10RMB	10RMB Below	6	8	9	7	8	5	7	6	6	6	9	6	7	9	8	NO	7000RMB-8000RMB	107
75	Bus	100m-200m	400m Over	5km-10km	5km-10km	45km Over	15RMB-20RMB	2RMB Below	20RMB-30RMB	5	7	9	6	9	7	8	9	6	7	8	5	6	7	6	NO	8000RMB Over	105
76	Pa-transit	100m	100m-200m	45km Over	30km-35km	15km-20km	15RMB-20RMB	5RMB-10RMB	10RMB Below	3	5	5	1	2	4	2	4	1	4	3	4	3	1	5	NO	4000RMB-5000RMB	47
77	Metro	200m-300m	100m-200m	10km-15km	2km-5km	10km-15km	5RMB-10RMB	2RMB-5RMB	10RMB Below	6	5	9	6	6	5	7	6	7	9	6	9	6	6	8	NO	4000RMB-5000RMB	101
78	Pa-transit	100m	300m-400m	2km Below	35km-40km	15km-20km	5RMB-10RMB	5RMB-10RMB	20RMB-30RMB	9	7	6	6	7	5	9	9	6	8	8	7	7	7	5	NO	7000RMB-8000RMB	106
79	Metro	100m-200m	100m Below	2km Below	5km-10km	2km Below	2RMB-5RMB	2RMB Below	20RMB-30RMB	1	2	3	4	5	5	2	1	5	2	4	5	2	1	5	Yes	3000RMB-4000RMB	47
80	Metro	300m-400m	400m Over	5km-10km	2km-5km	5km-10km	25RMB-30RMB	15RMB-20RMB	10RMB-20RMB	3	4	5	1	2	5	2	4	2	5	1	3	1	1	1	NO	1000RMB Below	40
81	Bus	200m-300m	100m Below	40km-45km	20km-25km	45km Over	25RMB-30RMB	25RMB-30RMB	10RMB Below	8	9	8	8	6	9	8	6	9	6	9	9	8	5	6	NO	7000RMB-8000RMB	114
82	Metro	200m-300m	100m-200m	5km-10km	10km-15km	15km-20km	2RMB-5RMB	15RMB-20RMB	20RMB-30RMB	9	9	7	6	9	6	6	6	6	7	6	5	7	6	8	NO	6000RMB-7000RMB	103
83	Metro	200m-300m	200m-300m	2km Below	2km-5km	2km Below	2RMB-5RMB	2RMB Below	10RMB-20RMB	5	7	8	7	8	9	9	8	6	8	9	8	8	6	8	NO	8000RMB Over	114
84	Bus	200m-300m	200m-300m	2km-5km	5km-10km	25km-30km	2RMB-5RMB	2RMB Below	80RMB Over	9	9	8	8	8	7	9	6	8	9	8	7	8	6	7	NO	6000RMB-7000RMB	117
85	Bus	400m Over	200m-300m	2km-5km	2km Below	40km-45km	10RMB-15RMB	2RMB-5RMB	30RMB-40RMB	7	9	6	7	6	8	7	9	9	6	9	9	6	6	5	NO	7000RMB-8000RMB	109
86	Metro	200m-300m	300m-400m	5km-10km	35km-40km	25km-30km	10RMB-15RMB	2RMB Below	10RMB-20RMB	3	3	3	1	4	4	3	1	4	3	3	3	1	4	3	Yes	1000RMB-2000RMB	43
87	Metro	100m-200m	100m-200m	5km-10km	15km-20km	2km-5km	20RMB-25RMB	2RMB-5RMB	20RMB-30RMB	9	7	6	7	5	9	5	9	9	5	5	6	9	6	9	NO	5000RMB-6000RMB	106
88	Metro	400m Over	300m-400m	20km-25km	20km-25km	5km-10km	2RMB Below	2RMB-5RMB	30RMB-40RMB	7	9	6	6	7	5	9	7	8	6	9	6	9	6	8	NO	8000RMB Over	108
89	Pa-transit	200m-300m	100m-200m	2km-5km	2km-5km	2km-5km	5RMB-10RMB	2RMB Below	10RMB Below	5	6	9	8	7	5	9	6	8	8	8	6	9	9	9	NO	8000RMB Over	112
90	Metro	100m-200m	100m-200m	2km-5km	5km-10km	40km-45km	2RMB-5RMB	10RMB-15RMB	70RMB-80RMB	9	6	5	9	8	9	9	9	6	7	6	5	8	6	6	NO	8000RMB Over	108
91	Pa-transit	100m	100m-200m	40km-45km	40km-45km	2km-5km	15RMB-20RMB	5RMB-10RMB	30RMB-40RMB	6	6	8	8	7	7	9	9	6	9	6	6	6	5	9	NO	5000RMB-6000RMB	107
92	Pa-transit	300m-400m	200m-300m	2km Below	10km-15km	15km-20km	2RMB Below	5RMB-10RMB	10RMB Below	5	8	8	5	6	6	6	6	9	8	8	5	9	7	6	NO	5000RMB-6000RMB	102
93	Metro	100m-200m	100m-200m	5km-10km	10km-15km	5km-10km	15RMB-20RMB	2RMB Below	70RMB-80RMB	8	7	8	9	8	8	9	7	7	9	6	9	6	7	9	NO	8000RMB Over	117
94	Pa-transit	300m-400m	100m-200m	15km-20km	2km-5km	5km-10km	2RMB Below	20RMB-25RMB	50RMB-60RMB	7	9	5	9	6	7	8	9	8	7	6	9	7	9	7	NO	4000RMB-5000RMB	113
95	Pa-transit	100m-200m	100m-200m	45km Over	20km-25km	10km-15km	2RMB-5RMB	10RMB-15RMB	10RMB-20RMB	6	7	9	6	9	8	6	9	6	8	6	7	8	7	6	NO	5000RMB-6000RMB	108
96	Metro	200m-300m	200m-300m	35km-40km	20km-25km	35km-40km	20RMB-25RMB	5RMB-10RMB	20RMB-30RMB	9	6	8	9	7	5	6	9	9	9	8	6	7	9	7	NO	8000RMB Over	114
97	Metro	200m-300m	200m-300m	10km-15km	2km-5km	40km-45km	2RMB Below	2RMB-5RMB	10RMB-20RMB	5	6	7	5	6	9	9	5	8	5	6	5	5	6	6	NO	5000RMB-6000RMB	93
98	Pa-transit	200m-300m	100m Below	45km Over	40km-45km	2km-5km	5RMB-10RMB	2RMB Below	80RMB Over	2	1	4	4	4	5	2	1	1	4	1	1	4	4	2	Yes	3000RMB-4000RMB	40
99	Bus	300m-400m	100m-200m	5km-10km	5km-10km	2km-5km	5RMB-10RMB	25RMB-30RMB	10RMB Below	8	6	7	5	7	9	9	9	6	6	7	8	6	9	9	NO	5000RMB-6000RMB	111
100	Pa-transit	200m-300m	400m Over	40km-45km	2km Below	45km Over	2RMB Below	2RMB-5RMB	10RMB-20RMB	8	7	6	9	8	9	8	6	8	6	6	9	6	6	7	NO	8000RMB Over	109
101	Metro	300m-400m	200m-300m	20km-25km	35km-40km	2km-5km	20RMB-25RMB	2RMB Below	40RMB-50RMB	6	9	9	9	8	8	9	9	9	5	8	9	5	8	7	NO	7000RMB-8000RMB	118
102	Metro	100m	100m Below	2km Below	40km-45km	30km-35km	20RMB-25RMB	30RMB Over	20RMB-30RMB	9	7	7	6	5	6	6	7	9	5	6	6	6	6	6	NO	5000RMB-6000RMB	97
103	Bus	100m-200m	200m-300m	5km-10km	15km-20km	30km-35km	2RMB-5RMB	5RMB-10RMB	20RMB-30RMB	6	7	7	7	6	9	9	8	8	9	8	7	9	9	8	NO	7000RMB-8000RMB	117
104	Pa-transit	300m-400m	100m-200m	2km Below	10km-15km	2km Below	25RMB-30RMB	2RMB-5RMB	10RMB Below	5	7	9	9	9	6	9	8	8	8	7	6	9	6	8	NO	8000RMB Over	114
105	Bus	100m	100m-200m	10km-15km	2km-5km	5km-10km	2RMB-5RMB	5RMB-10RMB	10RMB-20RMB	5	7	9	7	9	9	9	8	6	8	9	9	9	8	8	NO	8000RMB Over	120
106	Metro	100m	100m Below	35km-40km	2km Below	2km Below	2RMB-5RMB	25RMB-30RMB	10RMB Below	8	9	9	9	6	9	5	9	8	7	9	9	9	5	9	NO	5000RMB-6000RMB	120
107	Bus	300m-400m	300m-400m	2km Below	20km-25km	45km Over	30RMB Over	2RMB-5RMB	20RMB-30RMB	5	7	8	7	7	9	7	7	7	8	9	5	7	6	9	NO	8000RMB Over	108
108	Pa-transit	100m-200m	200m-300m	2km Below	25km-30km	2km-5km	10RMB-15RMB	15RMB-20RMB	70RMB-80RMB	8	7	9	6	8	7	6	8	6	8	6	9	8	9	9	NO	6000RMB-7000RMB	114
109	Pa-transit	300m-400m	100m Below	45km Over	25km-30km	2km-5km	10RMB-15RMB	5RMB-10RMB	70RMB-80RMB	8	9	5	9	8	8	8	9	5	6	6	9	8	7	5	NO	5000RMB-6000RMB	110
110	Metro	100m	300m-400m	5km-10km	5km-10km	2km-5km	10RMB-15RMB	2RMB-5RMB	40RMB-50RMB	6	7	9	9	9	7	5	9	5	9	7	6	6	6	5	NO	5000RMB-6000RMB	105
111	Metro	100m-200m	300m-400m	20km-25km	2km-5km	45km Over	10RMB-15RMB	2RMB-5RMB	20RMB-30RMB	9	6	6	6	5	9	5	9	6	9	6	5	9	6	7	NO	8000RMB Over	103
112	Pa-transit	400m Over	100m Below	5km-10km	30km-35km	2km-5km	20RMB-25RMB	20RMB-25RMB	70RMB-80RMB	9	5	6	9	9	9	9	8	6	6	9	5	6	8	9	NO	7000RMB-8000RMB	113
113	Pa-transit	200m-300m	100m Below	45km Over	35km-40km	2km-5km	10RMB-15RMB	2RMB Below	20RMB-30RMB	6	7	9	8	7	9	6	6	5	8	8	9	5	7	9	NO	4000RMB-5000RMB	109
114	Bus	100m	100m Below	2km-5km	15km-20km	25km-30km	5RMB-10RMB	5RMB-10RMB	30RMB-40RMB	8	6	9	9	9	6	5	6	5	9	6	6	9	7	6	NO	7000RMB-8000RMB	106
115	Metro	100m	100m-200m	30km-35km	5km-10km	5km-10km	30RMB Over	2RMB Below	20RMB-30RMB	9	9	8	8	9	5	9	5	6	8	6	9	9	8	5	NO	8000RMB Over	113
116	Metro	100m	300m-400m	2km-5km	5km-10km	25km-30km	5RMB-10RMB	30RMB Over	20RMB-30RMB	8	6	9	6	6	7	7	6	6	7	9	9	9	6	8	NO	7000RMB-8000RMB	109
117	Metro	300m-400m	300m-400m	5km-10km	5km-10km	2km-5km	2RMB-5RMB	20RMB-25RMB	80RMB Over	4	3	1	5	1	5	5	1	1	5	4	2	5	5	1	NO	3000RMB-4000RMB	48
118	Metro	400m Over	200m-300m	5km-10km	5km-10km	2km Below	2RMB-5RMB	2RMB Below	10RMB-20RMB	6	8	7	8	9	8	9	9	8	8	8	7	9	8	7	NO	8000RMB Over	119
119	Metro	100m-200m	400m Over	15km-20km	5km-10km	5km-10km	30RMB Over	30RMB Over	30RMB-40RMB	8	9	6	6	6	9	9	9	9	8	7	9	6	8	5	NO	8000RMB Over	114
120	Metro	300m-400m	400m Over	25km-30km	40km-45km	2km Below	15RMB-20RMB	10RMB-15RMB	10RMB-20RMB	9	5	8	9	9	6	6	8	6	6	6	7	7	6	8	NO	5000RMB-6000RMB	106
121	Pa-transit	100m-200m	200m-300m	40km-45km	2km Below	30km-35km	2RMB-5RMB	2RMB-5RMB	70RMB-80RMB	5	9	8	9	9	9	6	7	9	7	7	7	9	9	6	NO	8000RMB Over	116
122	Metro	100m	300m-400m	25km-30km	30km-35km	5km-10km	2RMB-5RMB	10RMB-15RMB	10RMB Below	6	7	5	6	9	6	8	9	7	6	6	7	9	8	6	NO	5000RMB-6000RMB	105
123	Pa-transit	100m	200m-300m	2km-5km	2km-5km	2km Below	15RMB-20RMB	5RMB-10RMB	10RMB-20RMB	6	7	7	5	6	7	8	7	8	6	7	9	6	8	9	NO	5000RMB-6000RMB	106
124	Bus	300m-400m	100m-200m	2km-5km	2km-5km	35km-40km	10RMB-15RMB	20RMB-25RMB	10RMB-20RMB	9	5	6	8	6	9	5	8	9	7	6	8	9	9	7	NO	7000RMB-8000RMB	111
125	Bus	200m-300m	100m-200m	15km-20km	2km Below	15km-20km	2RMB-5RMB	2RMB-5RMB	10RMB-20RMB	6	9	9	8	9	6	9	5	9	8	6	8	8	6	8	NO	8000RMB Over	114
126	Pa-transit	400m Over	300m-400m	5km-10km	20km-25km	30km-35km	5RMB-10RMB	25RMB-30RMB	80RMB Over	2	1	4	2	5	3	2	1	1	2	4	3	2	4	3	NO	1000RMB-2000RMB	39
127	Bus	100m	100m-200m	25km-30km	2km-5km	15km-20km	2RMB-5RMB	5RMB-10RMB	50RMB-60RMB	7	7	6	8	9	5	9	7	6	6	9	6	6	8	8	NO	6000RMB-7000RMB	107
128	Bus	200m-300m	200m-300m	25km-30km	2km Below	5km-10km	2RMB-5RMB	2RMB-5RMB	40RMB-50RMB	8	6	9	9	8	8	6	8	5	6	6	7	9	7	5	NO	4000RMB-5000RMB	107
129	Metro	100m	200m-300m	2km-5km	2km-5km	5km-10km	5RMB-10RMB	10RMB-15RMB	10RMB-20RMB	8	8	9	6	9	9	9	8	8	8	9	7	8	6	9	NO	4000RMB-5000RMB	121
130	Metro	200m-300m	400m Over	10km-15km	2km-5km	25km-30km	2RMB Below	2RMB-5RMB	80RMB Over	3	4	5	3	1	5	3	1	3	1	3	1	1	4	4	Yes	4000RMB-5000RMB	42
131	Bus	200m-300m	100m-200m	2km-5km	2km-5km	5km-10km	25RMB-30RMB	30RMB Over	20RMB-30RMB	8	6	6	9	6	6	9	7	8	5	7	6	8	8	6	NO	8000RMB Over	105
132	Pa-transit	400m Over	200m-300m	2km-5km	5km-10km	2km-5km	5RMB-10RMB	15RMB-20RMB	80RMB Over	5	2	2	2	2	3	4	3	1	1	5	1	1	3	4	Yes	1000RMB Below	39
133	Pa-transit	100m	100m-200m	15km-20km	2km Below	2km Below	2RMB Below	5RMB-10RMB	60RMB-70RMB	5	5	2	1	1	4	3	2	4	5	3	4	3	4	1	NO	1000RMB Below	47
134	Pa-transit	200m-300m	200m-300m	5km-10km	2km Below	35km-40km	2RMB Below	15RMB-20RMB	10RMB-20RMB	1	4	2	4	1	3	4	5	1	5	2	4	1	5	4	Yes	4000RMB-5000RMB	46
135	Metro	100m-200m	200m-300m	25km-30km	2km-5km	2km Below	20RMB-25RMB	2RMB Below	70RMB-80RMB	6	6	9	6	9	6	8	7	6	9	9	7	9	6	9	NO	8000RMB Over	112
136	Bus	100m-200m	100m Below	5km-10km	10km-15km	10km-15km	2RMB-5RMB	2RMB-5RMB	10RMB-20RMB	6	9	9	5	9	8	9	9	7	8	8	7	5	6	8	NO	7000RMB-8000RMB	113
137	Pa-transit	400m Over	300m-400m	5km-10km	35km-40km	2km-5km	2RMB-5RMB	30RMB Over	60RMB-70RMB	6	8	9	9	9	9	5	9	7	9	9	9	8	9	6	NO	8000RMB Over	121
138	Pa-transit	100m-200m	200m-300m	15km-20km	45km Over	2km-5km	10RMB-15RMB	2RMB-5RMB	80RMB Over	5	8	9	9	8	7	9	5	8	6	8	6	5	8	5	NO	8000RMB Over	106
139	Pa-transit	100m-200m	200m-300m	40km-45km	2km Below	30km-35km	2RMB-5RMB	5RMB-10RMB	70RMB-80RMB	5	6	6	6	9	6	9	8	9	9	8	5	6	8	9	NO	5000RMB-6000RMB	109
140	Metro	200m-300m	100m-200m	30km-35km	2km-5km	2km Below	15RMB-20RMB	2RMB-5RMB	50RMB-60RMB	3	4	3	4	3	4	4	5	5	2	1	4	3	5	1	NO	1000RMB Below	51
141	Metro	100m-200m	100m Below	2km Below	2km Below	45km Over	10RMB-15RMB	2RMB-5RMB	60RMB-70RMB	6	9	6	7	9	7	7	9	8	6	5	8	5	9	9	NO	7000RMB-8000RMB	110
142	Bus	100m	100m-200m	2km Below	2km Below	20km-25km	5RMB-10RMB	2RMB Below	10RMB-20RMB	8	5	8	8	7	6	7	7	6	6	6	9	7	9	8	NO	7000RMB-8000RMB	107
143	Metro	300m-400m	100m Below	15km-20km	2km Below	45km Over	2RMB-5RMB	5RMB-10RMB	10RMB Below	3	4	1	3	4	5	3	2	2	2	3	1	2	5	4	Yes	3000RMB-4000RMB	44
144	Metro	200m-300m	100m-200m	2km-5km	2km Below	25km-30km	25RMB-30RMB	2RMB-5RMB	10RMB-20RMB	1	2	4	3	1	5	5	1	3	4	3	4	5	1	5	NO	4000RMB-5000RMB	47
145	Metro	400m Over	200m-300m	40km-45km	45km Over	5km-10km	5RMB-10RMB	2RMB Below	40RMB-50RMB	8	9	9	8	7	7	6	9	8	9	9	7	5	8	7	NO	6000RMB-7000RMB	116
146	Bus	100m	400m Over	45km Over	25km-30km	5km-10km	30RMB Over	25RMB-30RMB	30RMB-40RMB	7	6	8	8	7	9	7	9	8	6	7	9	6	7	9	NO	5000RMB-6000RMB	113
147	Pa-transit	100m-200m	100m Below	15km-20km	2km-5km	45km Over	2RMB Below	5RMB-10RMB	40RMB-50RMB	9	8	5	6	5	6	6	7	9	9	7	8	9	5	9	NO	8000RMB Over	108
148	Pa-transit	200m-300m	400m Over	45km Over	10km-15km	35km-40km	2RMB-5RMB	2RMB-5RMB	50RMB-60RMB	7	8	8	8	6	7	8	5	6	8	9	5	6	6	9	NO	8000RMB Over	106
149	Pa-transit	100m	100m-200m	35km-40km	40km-45km	45km Over	5RMB-10RMB	2RMB Below	10RMB-20RMB	4	2	2	5	2	5	4	4	5	1	5	2	1	4	4	NO	1000RMB Below	50
150	Metro	100m	100m-200m	2km-5km	2km Below	15km-20km	10RMB-15RMB	25RMB-30RMB	10RMB-20RMB	8	9	8	9	8	8	8	6	9	6	8	7	8	7	7	NO	6000RMB-7000RMB	116
151	Pa-transit	100m-200m	200m-300m	35km-40km	25km-30km	10km-15km	2RMB Below	10RMB-15RMB	30RMB-40RMB	9	8	6	6	6	9	7	8	8	7	6	8	9	8	6	NO	7000RMB-8000RMB	111
152	Bus	100m	100m Below	40km-45km	10km-15km	2km Below	30RMB Over	10RMB-15RMB	60RMB-70RMB	9	9	5	7	8	6	9	9	9	8	8	9	6	8	9	NO	6000RMB-7000RMB	119
153	Pa-transit	100m-200m	200m-300m	2km-5km	15km-20km	35km-40km	30RMB Over	2RMB-5RMB	10RMB Below	2	4	4	1	2	3	1	2	2	5	5	1	4	5	4	NO	3000RMB-4000RMB	45
154	Metro	100m-200m	100m Below	30km-35km	45km Over	10km-15km	5RMB-10RMB	30RMB Over	20RMB-30RMB	5	6	9	6	6	8	6	7	8	6	5	8	6	9	9	NO	8000RMB Over	104
155	Metro	100m	100m-200m	10km-15km	2km-5km	2km-5km	2RMB Below	15RMB-20RMB	10RMB Below	8	6	8	9	5	7	8	8	8	6	6	8	9	6	9	NO	7000RMB-8000RMB	111
156	Metro	100m-200m	400m Over	2km-5km	5km-10km	2km-5km	2RMB-5RMB	2RMB Below	10RMB-20RMB	5	7	8	8	9	8	8	6	5	6	9	6	8	9	8	NO	8000RMB Over	110
157	Metro	100m	400m Over	2km Below	40km-45km	15km-20km	5RMB-10RMB	25RMB-30RMB	80RMB Over	8	5	9	8	9	9	7	5	8	6	9	9	9	8	6	NO	4000RMB-5000RMB	115
158	Bus	100m-200m	100m-200m	2km-5km	5km-10km	2km Below	30RMB Over	5RMB-10RMB	50RMB-60RMB	6	8	8	9	8	8	9	9	9	6	8	7	8	7	7	NO	7000RMB-8000RMB	117
159	Metro	100m	100m-200m	2km Below	25km-30km	2km-5km	10RMB-15RMB	2RMB-5RMB	10RMB Below	9	8	9	5	5	5	6	7	6	6	7	8	8	8	9	NO	8000RMB Over	106
160	Metro	400m Over	400m Over	35km-40km	5km-10km	2km Below	20RMB-25RMB	30RMB Over	10RMB-20RMB	7	9	6	7	6	6	6	9	6	6	9	8	9	6	7	NO	4000RMB-5000RMB	107
161	Metro	100m-200m	300m-400m	45km Over	45km Over	2km-5km	5RMB-10RMB	2RMB-5RMB	80RMB Over	2	1	5	5	2	4	2	5	4	5	5	3	4	4	2	NO	4000RMB-5000RMB	53
162	Bus	100m	100m Below	45km Over	10km-15km	10km-15km	5RMB-10RMB	5RMB-10RMB	60RMB-70RMB	9	9	8	6	8	8	7	8	6	8	9	9	7	9	6	NO	8000RMB Over	117
163	Metro	400m Over	100m-200m	20km-25km	20km-25km	30km-35km	5RMB-10RMB	25RMB-30RMB	70RMB-80RMB	3	3	2	2	3	5	1	1	5	2	1	3	1	1	3	NO	1000RMB-2000RMB	36
164	Bus	100m-200m	100m Below	45km Over	35km-40km	10km-15km	2RMB-5RMB	30RMB Over	10RMB Below	9	6	9	8	9	9	6	8	9	7	6	6	6	9	9	NO	5000RMB-6000RMB	116
165	Pa-transit	300m-400m	200m-300m	2km Below	2km Below	10km-15km	5RMB-10RMB	25RMB-30RMB	30RMB-40RMB	5	4	4	5	1	4	3	4	3	5	2	4	5	1	1	NO	4000RMB-5000RMB	51
166	Metro	400m Over	400m Over	20km-25km	2km Below	2km Below	10RMB-15RMB	2RMB Below	10RMB-20RMB	2	3	3	2	4	2	1	4	4	4	3	1	5	3	1	NO	1000RMB-2000RMB	42
167	Metro	400m Over	100m Below	2km Below	45km Over	10km-15km	15RMB-20RMB	2RMB-5RMB	80RMB Over	8	6	5	5	8	7	6	9	7	9	8	9	5	6	7	NO	6000RMB-7000RMB	105
168	Metro	100m-200m	200m-300m	2km Below	2km-5km	5km-10km	25RMB-30RMB	2RMB-5RMB	70RMB-80RMB	6	8	9	6	9	9	7	5	5	6	9	6	9	8	6	NO	4000RMB-5000RMB	108
169	Bus	100m-200m	100m Below	30km-35km	2km Below	2km-5km	2RMB-5RMB	5RMB-10RMB	60RMB-70RMB	6	9	9	7	9	6	9	7	9	9	5	8	9	5	8	NO	8000RMB Over	115
170	Pa-transit	400m Over	100m-200m	35km-40km	5km-10km	5km-10km	10RMB-15RMB	20RMB-25RMB	10RMB-20RMB	5	5	1	2	2	5	1	5	1	3	5	1	1	3	3	Yes	1000RMB Below	43
171	Metro	200m-300m	200m-300m	10km-15km	35km-40km	10km-15km	2RMB Below	10RMB-15RMB	10RMB Below	7	6	7	5	7	8	8	6	8	9	7	7	7	9	5	NO	7000RMB-8000RMB	106
172	Metro	200m-300m	100m-200m	2km-5km	2km Below	2km-5km	2RMB-5RMB	20RMB-25RMB	80RMB Over	9	9	7	6	8	8	9	6	9	9	7	8	8	7	5	NO	7000RMB-8000RMB	115
173	Pa-transit	100m-200m	100m Below	10km-15km	35km-40km	35km-40km	2RMB-5RMB	2RMB Below	80RMB Over	3	4	2	1	1	5	5	3	5	3	2	5	2	3	5	NO	2000RMB-3000RMB	49
174	Metro	300m-400m	100m-200m	5km-10km	2km Below	2km-5km	5RMB-10RMB	30RMB Over	30RMB-40RMB	9	8	8	6	8	9	8	8	5	8	7	9	5	8	8	NO	5000RMB-6000RMB	114
175	Metro	300m-400m	200m-300m	30km-35km	5km-10km	2km-5km	2RMB Below	25RMB-30RMB	20RMB-30RMB	5	7	7	6	9	8	8	8	8	8	9	7	9	5	9	NO	7000RMB-8000RMB	113
176	Bus	300m-400m	100m-200m	10km-15km	5km-10km	10km-15km	5RMB-10RMB	2RMB-5RMB	20RMB-30RMB	7	7	5	8	9	5	9	6	8	9	8	9	9	8	8	NO	4000RMB-5000RMB	115
177	Bus	100m-200m	100m Below	25km-30km	2km-5km	5km-10km	5RMB-10RMB	2RMB Below	20RMB-30RMB	5	1	1	5	3	3	2	1	5	5	3	5	3	1	2	NO	3000RMB-4000RMB	45
178	Metro	400m Over	100m Below	2km-5km	5km-10km	40km-45km	5RMB-10RMB	2RMB Below	10RMB-20RMB	5	1	1	3	2	5	5	2	3	1	5	3	1	1	4	NO	2000RMB-3000RMB	42
179	Metro	100m-200m	200m-300m	45km Over	25km-30km	20km-25km	2RMB Below	2RMB Below	60RMB-70RMB	1	2	5	3	2	4	2	5	3	5	4	5	5	3	1	NO	2000RMB-3000RMB	50
180	Pa-transit	100m-200m	400m Over	25km-30km	2km-5km	5km-10km	2RMB Below	5RMB-10RMB	20RMB-30RMB	7	9	6	7	9	5	8	5	8	6	9	7	7	8	8	NO	5000RMB-6000RMB	109
181	Pa-transit	200m-300m	100m-200m	15km-20km	20km-25km	2km-5km	15RMB-20RMB	30RMB Over	10RMB-20RMB	3	1	1	2	4	5	3	3	3	3	2	5	1	2	4	NO	2000RMB-3000RMB	42
182	Metro	400m Over	200m-300m	10km-15km	2km-5km	2km Below	2RMB Below	2RMB-5RMB	10RMB-20RMB	7	8	9	9	9	7	7	7	8	7	8	6	8	9	8	NO	7000RMB-8000RMB	117
183	Metro	100m-200m	100m Below	2km Below	2km-5km	15km-20km	20RMB-25RMB	30RMB Over	40RMB-50RMB	6	9	7	9	6	6	9	6	8	5	5	9	6	8	9	NO	8000RMB Over	108
184	Metro	200m-300m	200m-300m	35km-40km	5km-10km	5km-10km	2RMB-5RMB	10RMB-15RMB	80RMB Over	2	3	5	1	2	1	5	5	4	1	3	2	2	4	3	Yes	2000RMB-3000RMB	43
185	Bus	100m	300m-400m	20km-25km	2km Below	5km-10km	30RMB Over	2RMB-5RMB	70RMB-80RMB	8	6	6	8	8	9	7	8	8	6	6	9	9	7	5	NO	8000RMB Over	110
186	Pa-transit	300m-400m	400m Over	40km-45km	10km-15km	2km-5km	25RMB-30RMB	5RMB-10RMB	10RMB-20RMB	2	2	2	4	2	5	3	4	1	5	1	4	5	5	2	Yes	2000RMB-3000RMB	47
187	Metro	300m-400m	100m-200m	2km-5km	30km-35km	45km Over	15RMB-20RMB	5RMB-10RMB	10RMB-20RMB	8	5	9	6	7	6	7	6	9	6	8	8	7	7	6	NO	4000RMB-5000RMB	105
188	Metro	100m-200m	100m Below	20km-25km	5km-10km	5km-10km	15RMB-20RMB	2RMB-5RMB	80RMB Over	9	9	6	9	8	8	9	8	9	9	9	8	5	9	6	NO	6000RMB-7000RMB	121
189	Bus	100m-200m	400m Over	2km Below	2km-5km	5km-10km	2RMB Below	20RMB-25RMB	50RMB-60RMB	3	2	2	1	3	1	2	3	1	2	2	1	5	5	2	NO	1000RMB Below	35
190	Bus	100m-200m	100m-200m	40km-45km	40km-45km	35km-40km	20RMB-25RMB	2RMB Below	40RMB-50RMB	9	7	6	8	8	7	6	8	7	6	6	7	5	7	9	NO	6000RMB-7000RMB	106
191	Metro	100m	100m Below	2km Below	30km-35km	2km Below	2RMB-5RMB	2RMB Below	20RMB-30RMB	1	4	4	5	1	1	5	3	1	5	3	5	4	3	2	NO	4000RMB-5000RMB	47
192	Pa-transit	100m	400m Over	10km-15km	25km-30km	40km-45km	2RMB-5RMB	10RMB-15RMB	20RMB-30RMB	5	7	8	9	6	6	5	8	5	9	9	8	8	9	8	NO	4000RMB-5000RMB	110
193	Pa-transit	100m	100m Below	5km-10km	2km-5km	5km-10km	2RMB-5RMB	30RMB Over	70RMB-80RMB	6	7	9	7	9	7	9	6	7	6	9	8	8	6	7	NO	7000RMB-8000RMB	111
194	Bus	200m-300m	200m-300m	45km Over	2km-5km	2km-5km	15RMB-20RMB	5RMB-10RMB	60RMB-70RMB	8	7	9	6	6	5	7	8	9	6	9	8	9	6	6	NO	5000RMB-6000RMB	109
195	Pa-transit	100m-200m	400m Over	25km-30km	10km-15km	45km Over	2RMB-5RMB	5RMB-10RMB	30RMB-40RMB	8	5	9	7	8	9	5	9	7	6	9	6	7	9	8	NO	8000RMB Over	112
196	Metro	100m-200m	200m-300m	2km-5km	15km-20km	45km Over	30RMB Over	10RMB-15RMB	40RMB-50RMB	6	8	8	9	7	9	6	7	9	8	8	6	7	9	8	NO	5000RMB-6000RMB	115
197	Metro	300m-400m	100m Below	30km-35km	2km-5km	45km Over	15RMB-20RMB	2RMB Below	20RMB-30RMB	9	5	6	6	8	6	9	5	9	7	7	8	5	9	6	NO	7000RMB-8000RMB	105
198	Bus	100m-200m	400m Over	20km-25km	5km-10km	45km Over	5RMB-10RMB	15RMB-20RMB	70RMB-80RMB	5	6	9	9	6	9	9	9	7	9	6	6	6	8	6	NO	6000RMB-7000RMB	110
199	Pa-transit	200m-300m	200m-300m	2km Below	2km-5km	2km-5km	5RMB-10RMB	5RMB-10RMB	10RMB-20RMB	7	7	8	6	9	7	7	6	9	7	9	5	6	7	8	NO	6000RMB-7000RMB	108
200	Pa-transit	100m	100m Below	5km-10km	25km-30km	5km-10km	10RMB-15RMB	5RMB-10RMB	10RMB-20RMB	8	9	9	6	9	6	9	5	5	6	8	9	8	8	9	NO	8000RMB Over	114
201	Metro	100m	300m-400m	45km Over	2km Below	35km-40km	2RMB-5RMB	5RMB-10RMB	50RMB-60RMB	5	1	2	5	4	5	4	2	4	4	5	4	1	1	2	NO	1000RMB-2000RMB	49
202	Bus	100m-200m	200m-300m	5km-10km	35km-40km	5km-10km	25RMB-30RMB	2RMB Below	10RMB-20RMB	6	6	8	9	7	8	5	9	9	8	8	6	6	7	8	NO	8000RMB Over	110
203	Pa-transit	300m-400m	100m-200m	15km-20km	15km-20km	5km-10km	25RMB-30RMB	30RMB Over	50RMB-60RMB	8	8	8	6	7	6	6	9	7	6	6	7	9	9	6	NO	6000RMB-7000RMB	108
204	Pa-transit	400m Over	100m-200m	40km-45km	45km Over	5km-10km	5RMB-10RMB	15RMB-20RMB	10RMB Below	5	9	6	7	6	9	9	7	7	5	9	7	8	6	5	NO	7000RMB-8000RMB	105
205	Pa-transit	100m-200m	100m Below	25km-30km	2km-5km	2km Below	20RMB-25RMB	2RMB-5RMB	20RMB-30RMB	9	8	9	8	7	8	9	8	7	5	8	7	9	6	9	NO	8000RMB Over	117
206	Metro	100m-200m	100m Below	2km-5km	15km-20km	45km Over	15RMB-20RMB	2RMB Below	40RMB-50RMB	4	1	2	5	1	2	4	1	2	4	3	3	4	1	4	Yes	2000RMB-3000RMB	41
