# Supplementary material for: Optimal dynamic pricing for public transportation considering consumer social learning
Source: PLoS One. 2024 Jan 31;19(1):e0296263. doi: 10.1371/journal.pone.0296263 (PMC10830017; doi:10.1371/journal.pone.0296263)
Supplement: S1 Dataset — (ZIP) [file pone.0296263.s002.zip › data/Metro perceptual sensitivity analysis standard deviation has SL.xlsx]

## Sheet: Sheet1
	Number of people on the metro	Number of people on the bus	Number of people on the Pa - transit	pricing by metro	pricing by bus	pricing by Pa - transit
0	20.5088	16.8674	19.9262	8.40606	9.66252	8.97088
1	20.3216	18.8155	24.9744	8.41456	10.5476	10.8982
2	21.0583	20.2186	22.6863	8.68411	9.67764	10.9214
3	19.6564	20.7511	21.827	9.41696	8.72084	9.42849
4	18.5494	19.1213	22.1409	9.22562	9.67379	9.10561
5	25.2695	22.7376	21.0707	8.85614	11.259	10.7647
6	26.7586	21.844	20.2013	9.33099	10.156	9.64415
7	26.3878	24.9441	19.935	8.1999	10.4011	10.2035
8	16.9322	19.5881	19.1942	9.91724	10.5255	9.71554
9	20.4356	24.4771	20.1193	8.62544	10.378	10.2597
10	20.4956	22.0094	20.6158	9.35347	10.1869	9.28757
11	26.596	22.4947	22.4501	9.33706	10.3694	10.4399
12	24.8349	22.0275	20.9612	9.07667	9.12533	10.0996
13	22.0901	20.8956	20.109	9.31911	8.66557	9.02089
14	26.1799	20.3504	20.3175	8.45253	9.23333	9.4708
15	23.6227	22.1151	21.7654	8.84631	9.40355	10.064
16	24.7408	19.2752	22.6408	9.22038	10.2723	9.87701
17	25.9841	21.8084	23.8551	8.6512	10.3093	10.1227
18	26.9588	20.3401	22.6569	9.32613	10.0684	11.0982
19	23.1024	23.2842	22.6793	9.03836	10.0799	9.86851
