# Supplementary material for: Optimal dynamic pricing for public transportation considering consumer social learning
Source: PLoS One. 2024 Jan 31;19(1):e0296263. doi: 10.1371/journal.pone.0296263 (PMC10830017; doi:10.1371/journal.pone.0296263)
Supplement: S1 Dataset — (ZIP) [file pone.0296263.s002.zip › data/Metro Perceptual Sensitivity Analysis Standard Deviation without SL.xlsx]

## Sheet: Sheet1
	Number of people on the metro	Number of people on the bus	Number of people on the Pa - transit	pricing by metro	pricing by bus	pricing by Pa - transit
0	14.9891	14.8817	14.3012	8.45101	10.4679	9.96386
1	14.8094	14.8183	13.2372	9.53222	8.91823	8.353
2	13.2718	14.6626	14.409	9.21375	8.66394	8.55082
3	15.1339	14.5192	15.253	8.98102	9.25205	9.52618
4	17.3701	12.1234	15.6641	9.29281	10.0284	10.6744
5	10.8225	14.4392	15.4387	9.12875	9.52152	9.9812
6	16.9966	15.2013	15.6825	8.73639	9.7831	9.29002
7	15.6057	13.9129	16.9422	8.04757	8.62344	9.74449
8	15.4657	14.763	15.3952	8.70962	9.01006	10.015
9	15.8112	13.5609	18.1592	9.21997	9.88881	11.7552
10	13.2167	16.4423	17.614	9.32832	10.1204	11.1079
11	17.458	15.3054	14.0942	9.18499	10.2512	9.45931
12	17.247	17.0924	13.3521	8.78227	9.32775	9.64679
13	17.1995	14.8188	15.7244	8.66206	9.99981	9.53072
14	18.0809	15.21	15.7535	9.30791	9.27139	9.24828
15	15.7721	14.3661	15.8081	9.06113	9.28731	9.8643
16	14.7146	13.6319	14.754	7.64329	10.0655	10.1307
17	15.0975	11.049	14.6039	9.83391	9.98442	8.8716
18	15.5326	13.0195	15.2705	9.20675	9.48822	8.93049
19	20.7742	15.1296	15.7465	9.03741	10.7469	9.11418
