# Supplementary material for: Optimal dynamic pricing for public transportation considering consumer social learning
Source: PLoS One. 2024 Jan 31;19(1):e0296263. doi: 10.1371/journal.pone.0296263 (PMC10830017; doi:10.1371/journal.pone.0296263)
Supplement: S1 Dataset — (ZIP) [file pone.0296263.s002.zip › data/Metro perceptual sensitivity analysis with SL.xlsx]

## Sheet: Sheet1
	Number of people on the metro	Number of people on the bus	Number of people on the Pa - transit	pricing by metro	pricing by bus	pricing by Pa - transit
0	50.2033	10.18	39.6167	11.3728	9.6883	11.4987
1	35.49	27.8633	36.6467	11.429	12.487	12.4946
2	32.0567	30.4967	37.4467	10.1377	10.4623	11.5881
3	34.35	40.8767	24.7733	12.1739	11.5332	11.4228
4	24.31	20.43	55.26	10.5441	11.4197	13.2539
5	43.8733	27.35	28.7767	11.1234	10.8398	11.9815
6	52.49	23.3533	24.1567	10.938	10.5408	11.9519
7	47.21	33.59	19.2	12.0993	12.0261	11.8185
8	31.3033	40.4133	28.2833	12.0438	12.5972	11.8667
9	27.25	56.7167	16.0333	10.224	12.126	11.5582
10	32.9567	30.8333	36.21	11.9217	12.2989	12.3697
11	55.0833	28.9833	15.9333	11.2256	11.6072	10.1213
12	55.6867	29.3433	14.97	11.2216	11.9619	11.5166
13	44.0967	25.3233	30.58	11.2196	10.3643	11.2678
14	66.8167	15.1	18.0833	11.4616	10.1768	11.1103
15	36.5833	38.05	25.3667	10.3605	11.4185	11.8281
16	50.5867	21.6467	27.7667	12.8265	12.6043	12.7227
17	50.49	26.2667	23.2433	11.1261	12.6108	11.736
18	63.9167	21.8433	14.24	11.6816	12.0055	12.1682
19	43.47	28.6467	27.8833	11.5901	11.6359	12.466
