# Supplementary material for: Optimal dynamic pricing for public transportation considering consumer social learning
Source: PLoS One. 2024 Jan 31;19(1):e0296263. doi: 10.1371/journal.pone.0296263 (PMC10830017; doi:10.1371/journal.pone.0296263)
Supplement: S1 Dataset — (ZIP) [file pone.0296263.s002.zip › data/Metro perceptual sensitivity analysis without SL.xlsx]

## Sheet: Sheet1
	Number of people on the metro	Number of people on the bus	Number of people on the Pa - transit	pricing by metro	pricing by bus	pricing by Pa - transit
0	36.1633	33.63	30.2067	10.44	10.9675	11.2396
1	26.7033	45.52	27.7767	9.32478	10.9662	9.87401
2	27.1667	43.16	29.6733	10.4528	12.2517	10.8561
3	37.04	33.89	29.07	11.1317	11.1789	10.4858
4	42.02	27.17	30.81	12.1444	11.4984	12.2946
5	23.1333	39.7967	37.07	10.0141	11.3779	11.9943
6	41.9933	32.3367	25.67	11.4486	12.022	11.2057
7	41.2	34.11	24.69	10.4079	10.8935	11.3987
8	33.5733	34.71	31.7167	10.3728	11.546	11.6567
9	43.0133	35.29	21.6967	11.306	12.3047	11.8531
10	36.96	28.7333	34.3067	11.5504	12.6138	12.4008
11	42.9133	32.7467	24.34	11.057	11.7499	11.3838
12	33.9867	25.8167	40.1967	9.72682	10.2695	12.699
13	42.8167	35.36	21.8233	10.222	12.0076	10.3725
14	46.7833	32.8967	20.32	12.6601	12.8164	11.7024
15	40.7433	30.5233	28.7333	10.6562	11.6391	11.979
16	41.42	26.53	32.05	10.2636	12.2862	13.0859
17	41.45	31.3967	27.1533	11.8106	13.4016	11.2939
18	43.22	34.0367	22.7433	11.1215	12.7422	11.8118
19	49.4533	25.8933	24.6533	11.5611	12.2632	11.7288
