# Supplementary material for: Optimal dynamic pricing for public transportation considering consumer social learning
Source: PLoS One. 2024 Jan 31;19(1):e0296263. doi: 10.1371/journal.pone.0296263 (PMC10830017; doi:10.1371/journal.pone.0296263)
Supplement: S1 Dataset — (ZIP) [file pone.0296263.s002.zip › data/Pa-transit perception sensitivity analysis with SL.xlsx]

## Sheet: Sheet1
	Number of people on the metro	Number of people on the bus	Number of people on the Pa - transit	pricing by metro	pricing by bus	pricing by Pa - transit
0	40.1633	27.8567	31.98	11.9821	11.6931	11.1582
1	49.85	31.04	19.11	11.4848	12.0745	11.5661
2	38.65	33.57	27.78	10.7629	10.8841	11.2208
3	50.3533	22.2167	27.43	11.3175	11.8413	12.0256
4	22.1233	20.9833	56.8933	10.6017	11.8659	13.8647
5	39.61	33.71	26.68	11.0414	11.5885	11.898
6	38.5133	22.01	39.4767	10.3581	10.2634	11.5167
7	52.4	27.8533	19.7467	12.2634	11.5355	12.2011
8	26.3967	24.51	49.0933	11.6922	11.4799	11.286
9	17.44	45.9767	36.5833	10.3462	11.9691	11.4055
10	25.66	24.35	49.99	11.2743	11.4011	12.7101
11	37.9033	29.9867	32.11	10.9156	10.7337	10.4667
12	32.6333	31.15	36.2167	11.5558	12.3465	11.3612
13	16.3867	36.38	47.2333	10.7912	12.0015	12.5244
14	21.43	21.7367	56.8333	11.6219	11.1597	13.1584
15	26.1333	30.33	43.5367	11.0587	11.9172	12.1026
16	27.5467	20.7133	51.74	11.3283	11.874	12.2528
17	42.7933	19.4067	37.8	11.7868	12.5604	11.339
18	29.4633	32.7533	37.7833	11.7703	12.4277	11.1371
19	21.0233	16.71	62.2667	12.3016	11.6463	12.1023
