# Supplementary material for: Optimal dynamic pricing for public transportation considering consumer social learning
Source: PLoS One. 2024 Jan 31;19(1):e0296263. doi: 10.1371/journal.pone.0296263 (PMC10830017; doi:10.1371/journal.pone.0296263)
Supplement: S1 Dataset — (ZIP) [file pone.0296263.s002.zip › data/Pa-transit perceptual sensitivity analysis standard deviation with SL.xlsx]

## Sheet: Sheet1
	Number of people on the metro	Number of people on the bus	Number of people on the Pa - transit	pricing by metro	pricing by bus	pricing by Pa - transit
0	20.3331	23.4674	20.6477	9.31394	11.4305	8.7944
1	22.5252	21.1778	20.0719	8.94611	9.85802	9.76863
2	20.643	19.6557	21.0797	9.79153	10.1061	10.3319
3	21.9189	16.4629	22.8575	8.00721	9.23505	10.587
4	18.9464	18.6279	23.2931	8.44375	9.67138	9.73643
5	25.009	23.2597	20.9901	7.90351	9.928	10.4343
6	26.0773	23.7957	23.6815	7.88752	10.6116	10.2067
7	25.8931	23.19	21.3617	8.43287	11.1317	11.2664
8	19.8287	22.3323	25.6509	9.55078	10.0337	9.46073
9	15.7783	22.3139	22.9012	8.95932	9.70298	9.80939
10	17.4221	21.0797	20.9523	8.12109	9.25052	9.40614
11	28.9387	22.3521	25.9894	8.6922	9.82486	10.8669
12	19.2579	22.2017	20.433	9.50237	9.86345	9.73931
13	15.1857	22.1517	21.3615	9.90954	10.8678	10.1096
14	15.8578	21.1344	22.6788	8.87044	9.43552	10.5805
15	21.2918	19.2342	23.9892	10.322	10.122	10.746
16	18.8476	19.3162	22.3228	7.68835	9.79082	10.1541
17	19.7724	19.0457	19.3507	8.53092	10.2084	9.60724
18	18.5869	19.5025	23.0981	9.27369	10.0238	9.95739
19	18.0246	18.0013	22.3399	9.54003	9.70952	9.91939
