# Supplementary material for: Optimal dynamic pricing for public transportation considering consumer social learning
Source: PLoS One. 2024 Jan 31;19(1):e0296263. doi: 10.1371/journal.pone.0296263 (PMC10830017; doi:10.1371/journal.pone.0296263)
Supplement: S1 Dataset — (ZIP) [file pone.0296263.s002.zip › data/Pa-transit perceptual sensitivity analysis standard deviation without SL.xlsx]

## Sheet: Sheet1
	Number of people on the metro	Number of people on the bus	Number of people on the Pa - transit	pricing by metro	pricing by bus	pricing by Pa - transit
0	13.9469	13.9648	13.2615	9.94909	10.788	9.9979
1	17.4704	14.0352	14.7541	8.57182	10.5517	10.4673
2	13.4026	14.0513	14.6625	9.70634	9.46115	9.86422
3	13.6351	14.6978	16.6853	9.49057	10.7853	11.7228
4	16.5995	13.078	15.4133	8.6837	9.12243	10.1928
5	14.4364	12.2689	13.1011	8.93571	9.67357	10.0229
6	15.3647	12.2056	14.0263	9.2155	9.97639	9.85317
7	12.9684	14.5224	15.0234	9.70092	9.44271	10.5548
8	13.0504	13.6866	14.5091	9.49851	9.52051	9.88297
9	16.4561	15.4972	14.633	9.20858	9.68578	9.53467
10	13.6788	14.2826	17.5336	10.0776	9.30885	9.74626
11	12.9709	13.7137	14.2904	8.97465	9.01305	10.1597
12	15.3985	16.8853	13.8486	8.5304	10.1585	10.0241
13	12.8511	15.1282	15.6867	8.9377	10.1778	9.99539
14	16.7883	14.7975	14.7328	7.93035	8.93454	9.84606
15	15.7871	12.3034	14.2649	9.46074	8.89276	9.44404
16	10.9145	12.7507	15.2094	8.88328	8.363	9.97113
17	12.878	12.1656	14.734	8.53199	8.8946	9.59091
18	11.3284	13.2283	14.8642	8.34996	9.78761	9.19117
19	15.4107	14.2123	12.8545	9.93481	9.57586	10.8754
