# Supplementary material for: Optimal dynamic pricing for public transportation considering consumer social learning
Source: PLoS One. 2024 Jan 31;19(1):e0296263. doi: 10.1371/journal.pone.0296263 (PMC10830017; doi:10.1371/journal.pone.0296263)
Supplement: S1 Dataset — (ZIP) [file pone.0296263.s002.zip › data/test.xlsx]

## Sheet: Sheet1
	Number of people on the metro	Number of people on the bus	Number of people on the Pa - transit	pricing by metro	pricing by bus	pricing by Pa - transit
0	40	7	53	18.137	10.4292	23.6366
1	15	1	84	20.8324	4.5387	49.7315
2	83	9	8	49.7058	19.0824	21.9782
3	98	2	0	30.3822	7.20094	1.85368
4	70	0	30	48.1065	12.4123	41.6272
5	34	46	20	41.9406	48.9144	36.9011
6	56	1	43	26.4097	8.21855	26.862
7	0	0	100	4.46705	6.59376	32.756
8	65	1	34	42.6471	17.7496	39.6612
9	40	0	60	22.2707	7.5249	26.4121
10	8	76	16	14.8328	22.5956	16.4215
11	54	46	0	25.6967	26.4331	10.5605
12	88	12	0	48.4679	36.4044	2.49027
13	0	100	0	18.7027	34.1886	13.9651
14	100	0	0	47.0953	15.2728	25.6329
15	0	100	0	18.0018	49.671	5.76993
16	66	0	34	27.2945	15.2387	25.9675
17	85	0	15	46.9671	7.67254	41.73
18	0	25	75	5.22636	25.2602	29.167
19	15	0	85	32.689	9.42456	43.7836
20	0	0	100	14.112	19.0438	48.7553
21	1	79	20	13.2278	23.1543	20.0064
22	0	93	7	16.3101	35.9392	24.8528
23	100	0	0	35.8053	18.4564	20.4719
24	3	97	0	31.5952	42.6574	11.0438
25	74	26	0	27.4628	25.9329	10.118
26	0	95	5	4.48426	40.1952	30.2545
27	0	0	100	6.00014	0.664131	49.827
28	0	100	0	11.7181	32.2605	10.2996
29	0	100	0	24.6783	48.8042	27.3539
30	63	37	0	47.8564	48.3822	6.00908
31	3	0	97	13.6156	6.43715	23.5695
32	4	42	54	38.939	44.7354	46.6748
33	99	1	0	25.0117	17.6734	9.94978
34	42	58	0	24.0924	25.0079	7.30173
35	100	0	0	23.1033	8.29641	2.42311
36	90	3	7	7.67527	0.430198	3.27016
37	0	0	100	28.4566	3.52672	40.8381
38	100	0	0	43.035	10.5517	4.24424
39	100	0	0	30.4289	0.685798	2.78339
40	0	3	97	7.92111	33.7005	44.0949
41	0	100	0	2.01102	37.0289	3.04852
42	0	14	86	4.21072	11.3485	15.9272
43	52	0	48	44.3166	29.421	46.7529
44	100	0	0	43.2578	24.0476	28.2717
45	100	0	0	41.3311	4.36254	23.9127
46	0	29	71	27.5064	40.0904	43.1926
47	0	46	54	16.4738	25.2693	25.6474
48	4	91	5	22.463	30.6482	26.0141
49	100	0	0	38.4989	13.3228	18.4301
50	0	100	0	0.311621	35.632	18.8576
51	0	99	1	0	15.9385	5.44999
52	0	100	0	0	29.0625	10.9214
53	0	3	97	0	25.2295	33.5037
54	0	76	24	0.959863	40.3724	38.3425
55	0	5	95	0.713213	37.5846	46.0009
56	0	0	100	1.58178	19.2091	32.2099
57	0	68	32	1.39006	19.5449	18.4564
58	0	0	100	0.922381	26.3721	39.3322
59	0	100	0	1.83026	37.0322	13.0028
60	0	0	100	0.306285	0	42.035
61	0	0	100	1.4233	0	29.0933
62	0	0	100	1.7661	0	30.3847
63	10	3	87	1.88726	0	8.53984
64	63	13	24	2.10083	0	1.50645
65	38	26	36	1.69387	0	1.32003
66	47	17	36	1.68546	0	1.42098
67	51	21	28	1.95719	0	1.51428
68	40	16	44	2.06726	0	1.66793
69	48	21	31	2.26098	0	1.87725
70	46	22	32	2.41302	0	2.01995
71	48	13	39	2.6159	0	2.20549
72	52	16	32	2.97061	0	2.45409
73	51	16	33	3.26094	0	2.61408
74	65	12	23	3.487	0	2.81968
75	55	7	38	3.81933	0	3.07679
76	49	4	47	3.66876	0	3.40434
77	55	9	36	3.76649	0	3.72768
78	58	7	35	4.11142	0	3.73542
79	61	4	35	4.19798	0	3.98762
80	54	9	37	4.28032	0	4.27614
81	54	8	38	4.64271	0	4.31928
82	51	6	43	4.71428	0	4.53149
83	50	9	41	4.68395	0	4.73365
84	56	6	38	5.06061	0	4.89186
85	54	6	40	5.13412	0	5.0596
86	63	3	34	5.27187	0	5.23055
87	49	2	49	5.42196	0	5.39151
88	47	6	47	5.35724	0	5.49862
89	51	4	45	5.6873	0	5.67169
90	48	2	50	5.80859	0	5.79328
91	57	1	42	5.81735	0	5.92899
92	56	1	43	6.00557	0	6.04039
93	58	3	39	6.13899	0	6.17381
94	50	2	48	6.47851	0	6.30972
95	59	1	40	6.45261	0	6.42955
96	58	5	37	6.61253	0	6.53497
97	60	1	39	7.09708	0	6.73526
98	54	1	45	6.89606	0	6.78049
99	59	2	39	6.96913	0	6.9095
100	63	1	36	7.23739	0	7.03238
101	55	4	41	7.33825	0	7.11322
102	64	1	35	7.55818	0	7.29897
103	52	0	48	7.59442	0	7.28624
104	62	4	34	7.53959	0.36123	7.38595
105	55	1	44	7.97772	0	7.5507
106	56	0	44	7.8108	0.655344	7.56718
107	57	3	40	7.87944	0.879103	7.62455
108	57	1	42	8.11061	1.01049	7.75442
109	54	0	46	8.1123	1.30372	7.79943
110	66	0	34	8.14487	1.5886	7.84182
111	63	0	37	8.33873	1.44182	7.89393
112	61	1	38	8.38879	1.8234	7.94363
113	64	3	33	8.51191	2.17472	8.00104
114	62	5	33	8.65543	2.28132	8.0371
115	64	5	31	8.73184	2.57901	8.07294
116	53	6	41	8.79832	2.81306	8.09896
117	62	5	33	8.83646	3.18248	8.14342
118	67	3	30	8.90635	3.33005	8.17199
119	58	5	37	8.95622	3.61915	8.19348
120	62	3	35	8.99883	3.93955	8.22559
121	68	3	29	9.0442	4.13235	8.2631
122	55	7	38	9.09865	4.38704	8.30346
123	58	5	37	9.14727	4.52729	8.34502
124	60	6	34	9.1707	4.76049	8.36784
125	68	6	26	9.22581	5.05118	8.42141
126	69	4	27	9.26785	5.3126	8.44206
127	73	8	19	9.3095	5.49776	8.47207
128	66	6	28	9.36534	5.72329	8.47972
129	60	13	27	9.3906	5.85027	8.50958
130	67	6	27	9.44845	6.03919	8.53586
131	66	8	26	9.47134	6.11458	8.57312
132	73	14	13	9.51444	6.25926	8.60934
133	65	9	26	9.53454	6.30911	8.63936
134	69	14	17	9.57824	6.51209	8.66107
135	63	14	23	9.61987	6.63677	8.6804
136	59	17	24	9.65322	6.73189	8.71715
137	62	12	26	9.67609	6.84861	8.7452
138	65	14	21	9.71696	6.90402	8.76256
139	63	11	26	9.75929	6.96148	8.77843
140	59	14	27	9.78616	7.06343	8.79848
141	63	18	19	9.82253	7.13822	8.81023
142	69	8	23	9.85297	7.165	8.81764
143	53	15	32	9.87944	7.21983	8.83121
144	63	19	18	9.9326	7.32086	8.86598
145	59	20	21	9.94737	7.35537	8.89359
146	62	11	27	9.97714	7.43589	8.90657
147	69	12	19	10.0102	7.48205	8.92345
148	67	6	27	10.05	7.50082	8.94969
149	70	16	14	10.0566	7.57835	8.94922
150	65	13	22	10.0991	7.57989	8.96157
151	65	15	20	10.1178	7.66268	8.98589
152	62	13	25	10.1398	7.69548	9.00049
153	67	16	17	10.173	7.76065	9.02462
154	63	22	15	10.2133	7.76762	9.06114
155	60	19	21	10.2266	7.83292	9.08149
156	59	21	20	10.2394	7.90944	9.11087
157	59	16	25	10.2483	7.95219	9.12968
158	59	15	26	10.2627	8.00053	9.14434
159	61	14	25	10.3088	8.03872	9.17078
160	59	16	25	10.3242	8.08082	9.21658
161	56	20	24	10.3607	8.12639	9.23543
162	62	18	20	10.3721	8.17005	9.26008
163	63	16	21	10.3982	8.19321	9.27851
164	65	13	22	10.4134	8.22087	9.29975
165	62	18	20	10.4354	8.24201	9.31506
166	53	15	32	10.4603	8.28289	9.34157
167	52	15	33	10.4811	8.32897	9.37539
168	58	21	21	10.4975	8.35968	9.38541
169	58	22	20	10.5165	8.39786	9.39348
170	61	22	17	10.5367	8.42525	9.41424
171	55	21	24	10.5648	8.44815	9.45187
172	57	18	25	10.5798	8.51794	9.47322
173	69	8	23	10.6024	8.54359	9.49055
174	63	12	25	10.6272	8.55544	9.51845
175	58	15	27	10.6443	8.60753	9.52692
176	52	23	25	10.6555	8.63011	9.56119
177	57	21	22	10.6814	8.67696	9.55984
178	61	14	25	10.7049	8.70568	9.58948
179	55	20	25	10.6976	8.72195	9.59994
180	66	12	22	10.7071	8.74796	9.6264
181	71	11	18	10.7114	8.74229	9.64715
182	57	18	25	10.7431	8.73539	9.6587
183	60	19	21	10.7598	8.80286	9.67993
184	65	13	22	10.779	8.83877	9.69817
185	52	20	28	10.7844	8.85458	9.69413
186	63	20	17	10.8031	8.90968	9.70992
187	58	19	23	10.8225	8.92002	9.7269
188	47	23	30	10.8312	8.97897	9.74638
189	54	22	24	10.8409	8.99676	9.76205
190	61	20	19	10.8617	9.0148	9.785
191	53	21	26	10.86	9.0129	9.81349
192	54	25	21	10.8792	9.05147	9.8215
193	59	20	21	10.8965	9.06863	9.82871
194	62	16	22	10.9248	9.09016	9.83554
195	60	25	15	10.9354	9.11799	9.85484
196	63	21	16	10.9515	9.12967	9.87006
197	49	26	25	10.9736	9.14453	9.87856
198	54	17	29	10.9637	9.18504	9.89628
199	52	22	26	10.9685	9.20957	9.92133
200	64	19	17	10.9923	9.23006	9.93289
201	60	15	25	11.0237	9.22895	9.94435
202	61	16	23	11.0323	9.28399	9.98412
203	64	16	20	11.0546	9.30138	9.99863
204	60	17	23	11.0609	9.31427	10.0093
205	51	24	25	11.0654	9.33665	10.0035
206	51	23	26	11.0636	9.36402	10.0119
207	58	19	23	11.0642	9.37777	10.0316
208	52	24	24	11.0721	9.38786	10.0391
209	53	21	26	11.0821	9.42702	10.0515
210	61	16	23	11.0963	9.46025	10.0725
211	58	19	23	11.1253	9.4787	10.0964
212	61	20	19	11.1324	9.51805	10.1143
213	55	23	22	11.158	9.52678	10.135
214	51	24	25	11.1684	9.53996	10.1494
215	58	23	19	11.1823	9.548	10.1462
216	61	21	18	11.1998	9.57187	10.1668
217	58	16	26	11.2111	9.56809	10.1861
218	65	15	20	11.2264	9.57699	10.1861
219	56	20	24	11.2377	9.58285	10.2165
220	65	16	19	11.2638	9.61427	10.2387
221	61	19	20	11.2606	9.61666	10.2379
222	51	25	24	11.2719	9.63935	10.221
223	59	25	16	11.2752	9.66497	10.2131
224	53	26	21	11.2925	9.66118	10.2239
225	64	19	17	11.3084	9.69801	10.232
226	67	18	15	11.3231	9.69647	10.2507
227	56	20	24	11.3442	9.70191	10.2731
228	44	23	33	11.349	9.72798	10.2852
229	54	20	26	11.3519	9.72987	10.2983
230	49	31	20	11.3568	9.75154	10.3196
231	55	24	21	11.3599	9.76279	10.3234
232	60	20	20	11.3743	9.77144	10.3269
233	53	18	29	11.3758	9.77851	10.3234
234	60	22	18	11.3786	9.78562	10.3383
235	52	26	22	11.3811	9.79237	10.3486
236	53	25	22	11.3776	9.80093	10.3376
237	63	22	15	11.3909	9.81608	10.3563
238	60	18	22	11.4085	9.81228	10.3703
239	57	19	24	11.4039	9.84165	10.3685
240	58	19	23	11.4065	9.84345	10.3853
241	59	23	18	11.3998	9.84089	10.3951
242	47	25	28	11.3964	9.84294	10.4037
243	51	27	22	11.4125	9.84382	10.4318
244	64	19	17	11.4126	9.85644	10.4484
245	58	21	21	11.4112	9.84636	10.4565
246	52	23	25	11.421	9.86773	10.4531
247	47	22	31	11.4227	9.88159	10.4678
248	51	23	26	11.4295	9.87693	10.4781
249	64	18	18	11.4527	9.86933	10.5075
250	54	22	24	11.4504	9.85716	10.5147
251	54	22	24	11.4595	9.87394	10.5244
252	44	29	27	11.4735	9.87453	10.5317
253	53	23	24	11.474	9.89166	10.5553
254	57	21	22	11.4773	9.89565	10.5676
255	60	23	17	11.4825	9.91177	10.5851
256	54	24	22	11.4896	9.92161	10.6057
257	61	21	18	11.4948	9.92264	10.6326
258	53	23	24	11.5125	9.91886	10.6418
259	49	22	29	11.5397	9.92396	10.6564
260	53	19	28	11.5245	9.93127	10.6568
261	53	28	19	11.5224	9.91308	10.654
262	48	23	29	11.5298	9.91972	10.6645
263	62	19	19	11.529	9.93597	10.6884
264	61	13	26	11.5356	9.94374	10.6795
265	51	18	31	11.5363	9.96989	10.6859
266	59	21	20	11.5544	9.96069	10.6829
267	57	23	20	11.5552	9.9759	10.6944
268	57	24	19	11.5608	9.98658	10.712
269	58	20	22	11.5594	10.0023	10.7391
270	49	24	27	11.5668	9.9968	10.7599
271	42	27	31	11.5516	10.0068	10.7679
272	59	17	24	11.5495	10.0061	10.776
273	61	13	26	11.5348	10.0201	10.7795
274	61	9	30	11.5371	10.0112	10.7921
275	56	20	24	11.527	10.0124	10.7999
276	65	15	20	11.5357	10.0332	10.791
277	55	21	24	11.5468	10.0319	10.7831
278	57	24	19	11.5527	10.0497	10.7848
279	54	24	22	11.5498	10.0608	10.8076
280	59	18	23	11.5328	10.0746	10.8101
281	58	20	22	11.523	10.073	10.8201
282	57	20	23	11.5407	10.07	10.8273
283	60	18	22	11.5285	10.068	10.8341
284	59	18	23	11.5182	10.0716	10.8379
285	56	24	20	11.5097	10.0701	10.843
286	51	19	30	11.5181	10.0786	10.8473
287	57	24	19	11.5112	10.0746	10.8696
288	50	21	29	11.5358	10.0975	10.8739
289	47	24	29	11.5263	10.0933	10.8726
290	58	24	18	11.5419	10.0938	10.8954
291	52	24	24	11.5515	10.0896	10.8996
292	58	19	23	11.5525	10.1059	10.902
293	48	16	36	11.5534	10.0984	10.9356
294	68	17	15	11.5365	10.109	10.9515
295	59	21	20	11.5533	10.0991	10.9574
296	43	25	32	11.5631	10.1191	10.9483
297	56	13	31	11.545	10.108	10.956
298	55	17	28	11.5354	10.101	10.9755
299	48	24	28	11.5215	10.0957	10.9646
